# Supplementary material for: Basalt geochemistry reveals high frequency of prehistoric tool exchange in low hierarchy Marquesas Islands (Polynesia)
Source: PLoS One. 2017 Dec 27;12(12):e0188207. doi: 10.1371/journal.pone.0188207 (PMC5744946; doi:10.1371/journal.pone.0188207)
Supplement: S1 Dataset — (XLSX) [file pone.0188207.s002.xlsx]

## Sheet: WDXRF Data
Sample	Island	Valley	Type	Geochemical	Assigned source	SiO2	TiO2	Al2O3	Fe2O3T	MnO	MgO	CaO	Na2O	K2O	P2O5	LOI**	Sum	Sc	V	Cr	Ni	Cu	Zn	Ga	Rb	Sr	Y	Zr	Nb	Ba	La	Ce	Pb	Th
				source group		(wt %)	(wt %)	(wt %)	(wt %)	(wt %)	(wt %)	(wt %)	(wt %)	(wt %)	(wt %)	(%)	(wt %)	(ppm)	(ppm)	(ppm)	(ppm)	(ppm)	(ppm)	(ppm)	(ppm)	(ppm)	(ppm)	(ppm)	(ppm)	(ppm)	(ppm)	(ppm)	(ppm)	(ppm)
115	Nuku Hiva	Anaho	Artefact		Northeast Nuku Hiva	48.96	3.3	12.92	12.9	0.18	6.76	11.17	2.29	0.8	0.34	-0.12	99.49	31	303	227	85	107	108	19	17	415	30	228	23	102	37	22	0	7
117	Nuku Hiva	Anaho	Artefact		Northeast Nuku Hiva	49	3.33	13.02	12.89	0.17	6.86	11.18	2.28	0.82	0.33	1.08	100.96	28	309	225	82	103	110	16	20	410	31	230	23	89	39	39	3	9
118	Nuku Hiva	Anaho	Artefact		Eiao, Group I	46.94	3.87	14.98	13.63	0.17	6.52	9.3	3.18	0.99	0.52	-0.22	99.88	20	296	114	97	57	129	22	22	604	36	292	29	153	47	42	1	10
119	Nuku Hiva	Anaho	Artefact		Eiao, Group I	46.84	3.85	14.92	13.55	0.17	6.58	9.25	3.2	1.01	0.51	-0.33	99.55	21	290	65	94	46	127	21	21	601	36	298	29	127	47	44	0	8
588	Nuku Hiva	Anaho	Artefact		Northeast Nuku Hiva	49.05	3.34	12.99	12.96	0.17	6.72	11.22	2.31	0.8	0.34	0.86	100.76	30	306	226	80	100	111	21	21	405	31	233	22	97	41	19	0	9
713	Nuku Hiva	Anaho	Artefact		Northeast Nuku Hiva	47.61	3.86	13.91	13.7	0.18	5.68	10.6	2.63	1.14	0.43	-0.26	99.48	26	371	8	63	111	119	21	25	521	35	294	34	150	47	43	0	8
715	Nuku Hiva	Anaho	Artefact		Northeast Nuku Hiva	47.74	3.85	13.95	13.67	0.18	5.58	10.57	2.68	1.12	0.43	-0.12	99.65	28	370	7	60	133	118	20	24	523	35	294	32	149	50	52	2	14
1026	Nuku Hiva	Anaho	Artefact		Eiao, Group I	47.08	3.88	15.09	13.34	0.17	6.35	9.21	3.05	1.14	0.52	-0.15	99.67	21	284	60	80	57	120	22	32	598	37	302	30	136	46	44	4	9
1344	Nuku Hiva	Anaho	Artefact		Eiao, Group I	46.72	3.87	14.91	13.46	0.16	6.24	9.27	3.17	1	0.51	-0.08	99.23	24	297	74	83	41	121	22	18	592	35	295	29	144	44	42	0	7
1345	Nuku Hiva	Anaho	Artefact		Northeast Nuku Hiva	48.92	3.37	12.97	13.02	0.19	6.43	11.07	2.38	0.7	0.34	0.28	99.67	29	310	198	73	104	112	19	16	409	31	237	23	74	40	41	0	5
5253	Nuku Hiva	Anaho	Artefact		Eiao, Group I	46.26	3.84	14.76	13.54	0.17	6.65	9.2	3.17	0.99	0.51	-0.48	98.6	21	296	65	120	41	134	24	19	595	37	292	27	149	43	46	2	8
5002	Nuku Hiva	Hakaea	Artefact		Northeast Nuku Hiva	48.38	3.71	13.76	12.69	0.17	6.15	11.07	2.5	0.84	0.39	-0.07	99.59	28	347	146	128	123	113	25	17	476	34	266	27	107	44	26	2	7
5003	Nuku Hiva	Hakaea	Artefact		Northwest Nuku Hiva	47.3	3.98	13.52	13.05	0.16	5.91	10.79	2.91	1.14	0.51	-0.21	99.05	26	329	82	76	91	130	24	26	609	35	323	35	155	49	67	5	10
5006	Nuku Hiva	Hakaea	Artefact		Eiao, Group I	46.51	3.87	14.92	13.34	0.17	6.56	9.32	3.14	1	0.51	-0.27	99.06	23	294	82	90	40	122	25	20	591	38	285	27	151	44	45	2	8
5007	Nuku Hiva	Hakaea	Artefact		Eiao, Group I	46.66	3.85	14.88	13.36	0.16	6.43	9.32	3.2	1.04	0.51	-0.63	98.79	21	296	78	95	36	128	24	21	597	38	290	26	146	46	38	3	10
5011	Nuku Hiva	Hakaea	Artefact		Eiao, Group I	47.02	3.85	14.99	13.25	0.16	6.33	9.21	3.21	0.99	0.51	-0.4	99.12	23	294	62	85	48	119	23	20	595	37	288	26	154	46	46	5	11
5012	Nuku Hiva	Hakaea	Artefact		Eiao, Group I	46.61	3.91	15.06	13.38	0.17	6.44	9.31	3.14	0.97	0.51	-0.38	99.11	21	299	61	88	35	128	26	17	599	36	281	26	128	46	45	5	13
5045	Nuku Hiva	Hakaea	Artefact		Eiao, Group I	46.79	3.88	15.03	13.34	0.17	6.41	9.32	3.13	1.02	0.52	-0.31	99.3	21	295	76	96	46	123	25	24	599	38	288	27	133	46	41	1	12
5049	Nuku Hiva	Hakaea	Artefact		Henua Ataha	46.83	3.43	13.14	12.98	0.17	8.93	9.99	2.6	1.14	0.39	-0.33	99.27	25	325	326	215	64	111	24	25	483	33	250	30	160	47	50	2	9
5055	Nuku Hiva	Hakaea	Artefact		Eiao, Group I	46.76	3.88	14.99	13.32	0.16	6.49	9.15	3.11	1.05	0.51	0.19	99.62	23	297	56	87	42	125	24	23	586	38	297	27	99	47	38	3	10
5056	Nuku Hiva	Hakaea	Artefact		Northeast Nuku Hiva	48.17	3.52	13.74	12.98	0.16	6.4	11.35	2.38	0.79	0.37	0.1	99.97	27	335	119	93	107	117	28	14	478	32	255	25	100	46	38	0	10
5057	Nuku Hiva	Hakaea	Artefact		Henua Ataha	47.06	3.41	13.13	12.91	0.17	8.82	9.81	2.58	1.24	0.42	0.1	99.65	25	317	310	202	77	111	21	30	470	33	263	31	184	46	40	4	12
5059	Nuku Hiva	Hakaea	Artefact		Northwest Nuku Hiva	47.74	4.16	14.38	12.73	0.16	5.28	10.12	2.96	1.52	0.51	-0.36	99.2	23	345	63	78	94	116	26	36	575	38	321	37	191	47	61	3	11
5061	Nuku Hiva	Hakaea	Artefact		Northeast Nuku Hiva	48.35	3.52	13.76	12.57	0.17	6.17	10.91	2.52	0.94	0.37	-0.22	99.05	27	349	53	88	120	107	24	23	473	33	260	27	122	45	40	3	13
5062	Nuku Hiva	Hakaea	Artefact		Eiao, Group I	46.63	3.89	14.98	13.82	0.17	6.5	9.3	3.12	1.01	0.52	-0.41	99.52	23	299	65	94	48	124	30	21	604	38	286	26	167	47	49	4	12
5065	Nuku Hiva	Hakaea	Artefact		Henua Ataha	46.49	3.47	13	13.51	0.17	8.9	10.17	2.55	1.02	0.38	-0.25	99.41	24	322	343	219	62	116	27	25	495	32	233	29	187	45	45	2	11
5069	Nuku Hiva	Hakaea	Artefact		Northeast Nuku Hiva	48.93	3.35	13.03	12.91	0.18	6.63	11.2	2.31	0.81	0.33	0.55	100.23	30	308	224	84	97	110	21	16	404	31	229	22	86	38	23	2	6
5071	Nuku Hiva	Hakaea	Artefact		Eiao, Group I	46.69	3.88	14.95	13.34	0.17	6.41	9.31	3.22	0.98	0.51	-0.41	99.05	20	292	63	90	44	127	23	19	602	37	293	28	132	46	47	2	10
5072	Nuku Hiva	Hakaea	Artefact		Henua Ataha	46.79	3.41	12.97	13.01	0.18	8.98	9.85	2.51	1.18	0.38	0.13	99.4	28	317	386	248	68	118	21	31	475	35	247	30	153	46	46	3	10
5073	Nuku Hiva	Hakaea	Artefact		Eiao, Group I	46.72	3.87	15.01	13.71	0.17	6.41	9.32	3.2	0.98	0.52	-0.62	99.29	21	290	65	92	57	122	30	20	607	39	295	26	155	46	50	4	10
5074	Nuku Hiva	Hakaea	Artefact		Eiao, Group I	46.82	3.88	15.06	13.31	0.16	6.29	9.26	3.22	1.01	0.52	-0.37	99.16	23	296	57	88	41	124	24	20	602	39	293	27	160	52	39	1	8
5076	Nuku Hiva	Hakaea	Artefact		Northeast Nuku Hiva	49	3.24	13.1	13.01	0.2	6.29	11.54	2.31	0.76	0.32	1.3	101.07	27	304	241	86	93	109	21	16	404	31	221	21	53	35	28	6	7
5077	Nuku Hiva	Hakaea	Artefact		Henua Ataha	46.76	3.44	13.1	12.97	0.17	8.87	9.97	2.6	1.15	0.39	-0.21	99.2	28	320	346	210	71	109	21	26	483	33	251	30	160	47	41	2	10
5082	Nuku Hiva	Hakaea	Artefact		Northwest Nuku Hiva	47.23	3.96	13.72	13.06	0.16	6.03	10.74	2.84	1.1	0.5	-0.36	98.98	26	330	94	80	86	120	26	22	599	38	319	34	128	53	54	2	16
5135	Nuku Hiva	Pua	Artefact		Eiao, Group I	46.6	3.88	14.97	13.54	0.17	6.31	9.25	3.15	1.06	0.51	-0.4	99.04	26	296	62	89	41	135	24	24	601	39	299	27	167	45	46	2	10
5138	Nuku Hiva	Pua	Artefact		Eiao, Group I	46.55	3.89	14.94	13.46	0.16	6.24	9.31	3.2	1.04	0.52	-0.51	98.8	22	296	55	81	47	125	24	20	605	38	296	27	117	45	56	3	10
5140	Nuku Hiva	Pua	Artefact		Eiao, Group I	46.37	3.87	14.99	13.44	0.17	6.26	9.27	3.23	1	0.51	-0.58	98.52	20	298	66	90	41	125	26	17	605	37	295	28	109	45	55	3	11
5144	Nuku Hiva	Pua	Artefact		Eiao, Group I	46.3	3.85	14.83	13.42	0.17	6.57	9.28	3.16	1.02	0.51	-0.48	98.62	20	297	65	100	57	126	24	19	601	38	292	27	132	43	34	6	10
5146	Nuku Hiva	Pua	Artefact		Eiao, Group I	46.11	3.87	14.77	13.73	0.17	6.47	9.25	3.12	1	0.51	-0.4	98.59	24	305	65	112	46	127	23	20	595	37	284	27	138	47	50	3	9
5161	Nuku Hiva	Pua	Artefact		Eiao, Group I	46.36	3.88	14.84	13.44	0.17	6.41	9.25	3.15	1.03	0.51	-0.46	98.58	21	296	62	87	46	123	25	19	599	38	294	27	153	50	57	4	8
5166	Nuku Hiva	Pua	Artefact		Eiao, Group I	46.64	3.87	14.96	13.49	0.17	6.36	9.29	3.19	1.03	0.52	-0.46	99.05	20	299	65	90	43	129	25	19	602	38	295	26	161	44	26	4	9
5167	Nuku Hiva	Pua	Artefact		Henua Ataha	46.39	3.44	12.98	13.13	0.17	8.73	9.89	2.55	1.16	0.39	0.14	98.97	25	327	327	216	64	113	21	29	480	33	253	30	165	40	54	2	9
5182	Nuku Hiva	Pua	Artefact		Eiao, Group I	46.83	3.84	14.97	13.4	0.17	6.49	9.13	3.1	1.13	0.51	-0.23	99.34	22	295	67	95	50	124	23	27	590	37	302	29	140	41	56	5	13
MQ001	Hiva Oa	Atuona	Reference	Hiva Oa		53.79	3.79	16.44	11.31	0.12	2.27	6.25	2.91	1.93	0.6	4.23	99.41	18	275	100	96	50	104	25	57	676	38	369	51	456	33	64	7	6
MQ002	Hiva Oa	Atuona	Reference	Hiva Oa		49.72	4.04	16.08	10.38	0.15	3.47	9.31	3.52	2.05	0.58	3.74	99.3	18	314	23	49	66	117	25	57	701	41	369	62	464	38	66	6	8
1521	Nuku Hiva	Anaho	Reference	Northeast Nuku Hiva		49.1	3.34	13.11	13.13	0.17	6.94	11.14	2.32	0.78	0.35	-0.21	100.18	28	309	235	86	82	120	26	16	410	32	228	21	104	38	35	3	8
1529	Nuku Hiva	Anaho	Reference	Northeast Nuku Hiva		49.77	3.16	13.19	12.98	0.16	7.02	10.27	2.43	0.7	0.36	-0.18	99.87	28	302	324	130	101	114	28	13	367	33	216	20	89	40	37	2	3
5248	Nuku Hiva	Anaho	Reference	Northeast Nuku Hiva		48.55	3.51	13.77	13.32	0.17	6.25	10.63	2.55	0.92	0.36	0.58	100.61	27	342	160	91	107	119	28	27	440	34	251	25	156	36	37	3	9
5262	Nuku Hiva	Anaho	Reference	Northeast Nuku Hiva		47.59	3.86	13.5	12.79	0.16	6.22	10.84	2.5	1.08	0.42	0.28	99.24	27	347	148	92	106	116	27	30	482	34	278	28	123	38	44	3	8
5301	Nuku Hiva	Anaho	Reference	Northeast Nuku Hiva		47.59	3.56	13.52	12.55	0.16	7.23	11.34	2.64	0.91	0.39	0.47	100.36	32	356	209	118	97	108	27	25	497	33	267	30	107	48	41	4	13
5302	Nuku Hiva	Anaho	Reference	Northeast Nuku Hiva		48.88	3.33	13.99	12.88	0.17	6.48	10.97	2.41	0.81	0.33	0.32	100.57	26	346	100	81	104	109	26	19	431	34	244	24	87	39	25	2	8
5317	Nuku Hiva	Anaho	Reference	Northeast Nuku Hiva		48.34	3.69	13.77	12.37	0.16	6.62	11.37	2.37	1.18	0.39	0.45	100.71	29	346	132	103	98	107	26	24	515	34	270	30	155	50	57	3	12
5320	Nuku Hiva	Anaho	Reference	Northeast Nuku Hiva		48.59	3.57	13.72	12.42	0.16	6.61	11.57	2.41	0.75	0.36	0.51	100.67	33	338	65	85	106	108	28	20	460	33	254	26	115	43	28	3	12
5324	Nuku Hiva	Anaho	Reference	Northeast Nuku Hiva		48.18	3.58	13.65	12.92	0.16	6.57	11.54	2.4	0.78	0.36	0.4	100.54	32	343	64	85	98	107	26	24	455	33	255	21	133	41	38	2	7
5331	Nuku Hiva	Anaho	Reference	Northeast Nuku Hiva		48.28	3.4	13.49	13.61	0.16	6.7	10.7	2.55	0.9	0.35	0.45	100.59	28	329	202	98	103	111	27	24	441	32	244	24	149	47	35	3	10
5337	Nuku Hiva	Anaho	Reference	Northeast Nuku Hiva		48.59	3.61	13.68	12.41	0.17	6.39	11.46	2.52	0.81	0.37	0.18	100.19	31	354	115	117	82	112	28	15	456	34	259	26	116	41	36	2	11
1524-a	Nuku Hiva	Anaho	Reference	Northeast Nuku Hiva		49.75	3.09	13.01	13.09	0.16	7.62	10.31	2.35	0.58	0.3	0.03	100.29	28	301	383	155	97	117	28	14	359	32	211	20	78	39	42	3	6
5547	Nuku Hiva	Ha‘ataivea	Reference	Northeast Nuku Hiva		48.57	3.53	13.25	12.45	0.16	6.35	11.28	2.47	0.7	0.36	0.19	99.31	31	314	150	68	99	115	22	21	446	32	253	24	101	33	37	1	4
5567	Nuku Hiva	Ha‘ataivea	Reference	Northeast Nuku Hiva		47.38	3.94	14.06	12.77	0.16	5.8	10.82	2.9	1.09	0.45	-0.25	99.12	29	361	56	80	95	113	23	32	551	37	294	32	168	48	45	3	10
5551-b	Nuku Hiva	Ha‘ataivea	Reference	Northeast Nuku Hiva		48.51	3.44	13.41	13.18	0.16	6.49	10.66	2.45	0.86	0.37	0.42	99.94	30	327	235	82	98	112	24	19	417	47	239	25	83	41	20	1	12
5554-b	Nuku Hiva	Ha‘ataivea	Reference	Northeast Nuku Hiva		48.54	3.36	13.63	12.36	0.17	6.38	11.5	2.49	0.64	0.34	0.21	99.62	31	326	93	95	109	110	22	15	419	34	239	22	125	40	40	0	7
5570-d	Nuku Hiva	Ha‘ataivea	Reference	Northeast Nuku Hiva		48.64	3.25	13.07	12.36	0.16	6.95	11.21	2.57	1.03	0.35	-0.25	99.33	30	327	283	118	91	106	22	26	431	31	240	24	93	44	32	5	4
5618-a	Nuku Hiva	Hakaea	Reference	Northwest Nuku Hiva		47.12	3.97	13.57	13.41	0.16	5.96	10.62	2.79	1.06	0.5	-0.04	99.12	27	333	78	106	100	122	25	21	577	37	322	35	109	54	31	4	12
5625-a	Nuku Hiva	Hakaea	Reference	Northwest Nuku Hiva		46.83	4.14	13.5	13.77	0.17	5.69	10.51	2.8	1.09	0.52	-0.08	98.94	25	351	53	80	95	127	24	18	572	38	337	37	148	51	60	4	9
5295-a	Nuku Hiva	Pua	Reference	Northwest Nuku Hiva		48.27	3.6	13.95	13.07	0.16	6.22	11.02	2.65	0.91	0.39	0.03	100.27	27	338	154	100	103	114	26	21	512	33	272	32	139	50	35	2	11
5747	Nuku Hiva	T. Deserte	Reference	Henua Ataha		46.93	3.44	13.02	13.2	0.16	8.78	10.01	2.53	1.03	0.39	-0.19	99.29	26	328	342	241	57	121	21	25	488	45	240	28	175	56	51	5	8
5748	Nuku Hiva	T. Deserte	Reference	Henua Ataha		46.46	3.43	12.94	13.01	0.17	8.87	9.97	2.63	1.14	0.39	-0.52	98.48	26	313	337	214	61	115	21	26	483	33	251	31	173	51	31	3	8

## Sheet: pXRF Data
Sample	Island	Valley	Type	Geochemical	Assigned source	SiO2	K2O	CaO	TiO2	V	Cr	Mn	Fe2O3T	Ni	Cu	Zn	Pb	Th	Rb	Sr	Y	Zr	Nb
				source group		(wt %)	(wt %)	(wt %)	(wt %)	(ppm)	(ppm)	(ppm)	(wt %)	(ppm)	(ppm)	(ppm)	(ppm)	(ppm)	(ppm)	(ppm)	(ppm)	(ppm)	(ppm)
1505	Nuku Hiva	Anaho	Artefact		Eiao, Group I	48.87	1.09	9.28	4.26	192	186	1200	13.21	102	43	121	7	9	22	601	41	298	31
1510	Nuku Hiva	Anaho	Artefact		Northeast Nuku Hiva	44.64	0.87	10.48	4.03	350	48	1258	12.87	71	85	121	6	8	21	539	37	269	31
1511	Nuku Hiva	Anaho	Artefact		Northeast Nuku Hiva	48.94	0.66	11.19	3.39	271	221	1221	12.18	97	61	122	12	6	17	409	32	225	25
1512	Nuku Hiva	Anaho	Artefact		Northeast Nuku Hiva	49.13	0.74	11.17	3.49	328	162	1227	11.96	73	70	114	8	8	16	407	36	214	23
1513	Nuku Hiva	Anaho	Artefact		Northeast Nuku Hiva	47.7	0.77	11.04	3.36	238	212	1229	12	91	62	116	6	7	18	413	34	219	21
1514	Nuku Hiva	Anaho	Artefact		Henua Ataha	48.88	1.13	9.91	3.5	311	386	1323	13.01	196	72	115	8	7	27	492	32	250	29
1515	Nuku Hiva	Anaho	Artefact		Eiao, Group I	44.61	1.14	9.12	4.19	353	37	1145	12.74	82	33	143	3	7	25	601	37	283	27
1516	Nuku Hiva	Anaho	Artefact		Eiao, Group I	46.66	1.05	9.3	4.31	322	129	1310	13.3	91	48	157	4	9	24	603	37	300	29
1518	Nuku Hiva	Anaho	Artefact		Northeast Nuku Hiva	44.97	0.72	10.99	3.49	338	255	1243	11.95	85	65	122	7	6	17	416	30	226	23
1523	Nuku Hiva	Anaho	Artefact		Eiao, Group I	44.08	1.18	9.14	4.22	334	119	1132	13.23	87	32	141	6	8	29	602	37	299	25
1534	Nuku Hiva	Anaho	Artefact		Northeast Nuku Hiva	48.7	0.6	10.48	3.78	303	304	1160	13.07	129	65	120	6	6	15	369	32	203	23
1539	Nuku Hiva	Anaho	Artefact		Northeast Nuku Hiva	49.08	0.73	10.92	3.37	256	259	1262	12.57	98	60	115	10	7	20	405	32	228	21
1541	Nuku Hiva	Anaho	Artefact		Northeast Nuku Hiva	49.81	0.73	11.33	3.45	321	195	1220	12.34	89	57	118	7	6	15	412	31	228	22
1543	Nuku Hiva	Anaho	Artefact		Northeast Nuku Hiva	48.32	1.27	8.98	5.46	389	193	1373	14.89	144	107	133	4	7	25	383	30	242	32
1586	Nuku Hiva	Anaho	Artefact		Eiao, Group I	47.01	1.08	9.11	4.03	327	36	1176	13.13	88	48	94	8	6	22	602	40	297	32
1588	Nuku Hiva	Anaho	Artefact		Eiao, Group I	46.99	1.1	9.05	4.25	265	62	1102	12.06	101	43	126	7	9	28	611	39	306	30
1594	Nuku Hiva	Anaho	Artefact		Eiao, Group I	48.69	1.17	9.17	4.39	259	76	1111	13.34	110	42	122	8	8	30	600	30	299	32
3120	Nuku Hiva	Anaho	Artefact		Northeast Nuku Hiva	47.59	0.75	11.37	3.44	328	165	1335	12.36	89	57	118	14	8	18	409	29	217	24
3124	Nuku Hiva	Anaho	Artefact		Northeast Nuku Hiva	46.98	0.69	11.02	3.59	351	239	1266	13.07	108	46	119	10	7	16	410	29	219	22
3135	Nuku Hiva	Anaho	Artefact		Northeast Nuku Hiva	44.98	0.68	10.07	4.25	337	21	1507	13.32	77	78	116	7	7	19	538	32	261	30
4009	Nuku Hiva	Anaho	Artefact		Northeast Nuku Hiva	48.7	0.6	10.48	3.78	303	304	1160	13.07	129	65	120	6	6	15	369	32	203	23
4015	Nuku Hiva	Anaho	Artefact		Northeast Nuku Hiva	44.57	0.74	11.48	4.26	339	21	1208	12.92	67	64	119	5	7	20	559	36	256	31
4229	Nuku Hiva	Anaho	Artefact		Northeast Nuku Hiva	49.64	0.77	11.04	3.34	289	171	1198	12.26	96	90	114	7	7	17	417	34	236	25
4275	Nuku Hiva	Anaho	Artefact		Northeast Nuku Hiva	48.96	0.98	10.39	4.15	292	105	1155	12.78	110	64	115	8	7	22	495	31	241	25
4308	Nuku Hiva	Anaho	Artefact		Eiao, Group I	44.6	1.16	9.17	4.2	265	84	1047	12.83	79	40	123	7	8	28	612	37	306	27
4615	Nuku Hiva	Anaho	Artefact		Northeast Nuku Hiva	48.11	0.78	10.48	3.59	302	120	1139	12.24	73	70	123	5	6	16	417	30	231	22
5206	Nuku Hiva	Anaho	Artefact		Northeast Nuku Hiva	47.1	0.88	10.72	3.39	315	76	1297	12.47	97	113	111	11	6	27	473	34	263	28
5207	Nuku Hiva	Anaho	Artefact		Northeast Nuku Hiva	45.64	1.07	10.46	3.7	320	47	1287	12.8	75	129	109	6	7	27	543	36	288	29
5209	Nuku Hiva	Anaho	Artefact		Northeast Nuku Hiva	44.14	0.94	10.31	3.77	314	57	1295	12.93	68	113	115	8	8	23	528	34	286	29
5210	Nuku Hiva	Anaho	Artefact		Eiao, Group I	44.59	0.98	9.28	4.13	242	113	1124	12.71	81	43	129	4	7	25	617	36	312	28
5211	Nuku Hiva	Anaho	Artefact		Eiao, Group I	44.21	1.03	9.39	4.12	263	93	1171	12.94	86	44	129	7	6	25	612	37	293	27
5212	Nuku Hiva	Anaho	Artefact		Northeast Nuku Hiva	46.08	0.85	10.47	3.76	310	101	1185	12.48	71	87	116	7	9	26	547	36	275	34
5213	Nuku Hiva	Anaho	Artefact		Eiao, Group I	47.88	1.2	9.31	4.14	312	60	1175	13.74	84	42	127	6	11	29	611	37	299	31
5214	Nuku Hiva	Anaho	Artefact		Northeast Nuku Hiva	45.7	1.18	10.67	3.97	318	28	1296	12.67	66	82	116	5	7	23	534	32	282	32
5215	Nuku Hiva	Anaho	Artefact		Eiao, Group I	47.04	1.04	9.26	3.89	314	105	1196	13.3	98	43	115	6	9	33	600	34	297	29
5216	Nuku Hiva	Anaho	Artefact		Northeast Nuku Hiva	47.24	1.07	10.53	3.89	361	52	1334	13.08	67	97	114	7	8	26	520	35	288	34
5217	Nuku Hiva	Anaho	Artefact		Eiao, Group I	47.88	1.06	9.25	4.05	316	89	1171	13.26	88	46	120	6	12	28	608	38	296	30
5220	Nuku Hiva	Anaho	Artefact		Eiao, Group I	46.66	1.04	9.36	4.11	275	132	1208	13.51	114	48	129	8	7	25	615	35	295	28
5221	Nuku Hiva	Anaho	Artefact		Eiao, Group I	47.25	1.02	9.24	4.05	297	110	1271	13.2	89	53	122	6	8	26	608	37	308	26
5223	Nuku Hiva	Anaho	Artefact		Henua Ataha	46.62	1.13	9.82	3.61	315	329	1191	12.32	186	72	114	5	8	31	496	35	257	30
5225	Nuku Hiva	Anaho	Artefact		Northeast Nuku Hiva	47.4	0.84	10.24	3.5	328	209	1134	12.2	89	56	115	6	6	21	406	29	231	22
5226	Nuku Hiva	Anaho	Artefact		Northeast Nuku Hiva	47.68	0.85	10.87	3.5	341	54	1332	12.34	86	105	103	3	5	23	494	38	273	32
5230	Nuku Hiva	Anaho	Artefact		Northeast Nuku Hiva	47.21	0.45	11.23	3.68	339	213	1426	13.39	100	67	109	6	6	16	418	29	207	21
5234	Nuku Hiva	Anaho	Artefact		Northeast Nuku Hiva	48.09	0.77	10.88	3.55	241	266	1173	12.35	104	57	118	7	7	21	417	27	232	23
5236	Nuku Hiva	Anaho	Artefact		Northeast Nuku Hiva	44.93	1	10.3	3.71	328	80	1234	12.68	68	116	115	7	8	25	526	37	286	31
5237	Nuku Hiva	Anaho	Artefact		Northeast Nuku Hiva	49.51	0.75	11.42	3.46	323	217	1373	12.7	101	65	120	9	7	18	415	32	223	19
5238	Nuku Hiva	Anaho	Artefact		Eiao, Group I	46.38	1.14	9.44	4.03	260	93	985	12.89	68	39	127	5	7	23	604	33	296	29
5239	Nuku Hiva	Anaho	Artefact		Northeast Nuku Hiva	48.67	0.79	10.73	3.31	254	249	1333	12.7	96	109	116	8	6	17	409	30	230	21
5249	Nuku Hiva	Anaho	Artefact		Northeast Nuku Hiva	46.25	0.8	10.8	3.49	312	253	1454	12.55	117	60	119	6	6	19	420	27	239	24
5250	Nuku Hiva	Anaho	Artefact		Eiao, Group I	46.46	0.97	9.25	4.23	249	155	1055	12.73	82	32	122	6	8	30	617	37	295	29
5251	Nuku Hiva	Anaho	Artefact		Eiao, Group I	46.14	1.1	9.12	3.9	360	15	1090	12.67	83	46	119	7	8	33	603	35	304	29
5252	Nuku Hiva	Anaho	Artefact		Eiao, Group I	48.01	1.07	9.65	4.23	307	70	1185	12.58	92	46	121	7	8	26	607	35	290	29
5254	Nuku Hiva	Anaho	Artefact		Eiao, Group I	44.77	1.03	9.17	4.16	266	121	1304	14.3	115	54	135	8	7	22	601	38	302	26
5255	Nuku Hiva	Anaho	Artefact		Eiao, Group I	44.98	1.07	9.36	3.95	262	42	997	11.29	61	30	122	6	8	30	617	36	301	31
5256	Nuku Hiva	Anaho	Artefact		Eiao, Group I	45.12	0.93	9.22	4.1	275	129	1251	13.01	110	55	125	7	7	26	605	37	296	32
5257	Nuku Hiva	Anaho	Artefact		Northeast Nuku Hiva	45.35	0.74	10.92	3.42	262	243	1191	11.93	88	61	112	6	6	18	410	31	223	22
5260	Nuku Hiva	Anaho	Artefact		Northeast Nuku Hiva	43.19	0.74	9.99	3.75	267	136	1208	13.59	93	61	130	6	6	16	479	28	247	28
5269	Nuku Hiva	Anaho	Artefact		Northwest Nuku Hiva	45.57	0.99	10.38	4.18	353	60	1301	13.01	84	118	122	7	8	27	559	38	308	30
5270	Nuku Hiva	Anaho	Artefact		Northeast Nuku Hiva	45.3	0.85	10.96	3.29	339	269	1482	13.41	90	101	120	7	7	20	415	34	237	25
5271	Nuku Hiva	Anaho	Artefact		Northeast Nuku Hiva	45.72	1	10.02	3.93	312	70	1413	13.31	80	111	109	7	9	23	527	36	288	30
5272	Nuku Hiva	Anaho	Artefact		Northeast Nuku Hiva	44.94	0.75	9.79	3.39	300	269	1280	13.57	157	108	121	7	5	17	366	34	216	23
5273	Nuku Hiva	Anaho	Artefact		Eiao, Group I	47.24	1.04	9.58	3.7	272	129	1332	14.09	112	55	120	2	8	20	597	35	283	27
5277	Nuku Hiva	Anaho	Artefact		Northeast Nuku Hiva	43.99	0.53	11.22	3.7	291	167	1104	11.64	90	49	117	6	6	14	416	29	208	24
5278	Nuku Hiva	Anaho	Artefact		Eiao, Group I	47.72	1.1	9.44	4.11	247	110	1027	12.12	98	40	116	6	8	27	602	39	287	30
5279	Nuku Hiva	Anaho	Artefact		Eiao, Group I	48.55	1.09	9.47	4.19	292	67	1067	12.25	81	35	117	6	15	26	602	36	296	33
5280	Nuku Hiva	Anaho	Artefact		Northeast Nuku Hiva	45.19	0.57	11.25	3.85	227	207	1217	12.25	75	58	130	4	6	15	428	28	213	22
5281	Nuku Hiva	Anaho	Artefact		Northeast Nuku Hiva	47.12	0.62	11.04	3.61	263	216	1182	12.59	102	70	106	13	7	18	415	29	213	21
5283	Nuku Hiva	Anaho	Artefact		Northeast Nuku Hiva	45.53	0.74	10.86	4.15	330	30	1284	13.06	67	78	115	7	7	21	540	33	267	32
5289	Nuku Hiva	Anaho	Artefact		Northeast Nuku Hiva	45.94	1.04	10.7	3.75	345	68	1196	12.26	58	91	111	4	9	24	557	36	282	32
5291	Nuku Hiva	Anaho	Artefact		Northeast Nuku Hiva	47.19	0.57	10.82	4.03	309	87	1245	12.58	78	69	116	8	8	19	530	34	272	30
5292	Nuku Hiva	Anaho	Artefact		Northeast Nuku Hiva	45.73	0.78	10.87	3.3	340	219	1341	13.01	101	106	115	8	7	18	416	30	225	21
5504	Nuku Hiva	Anaho	Artefact		Northeast Nuku Hiva	43.4	0.66	10.76	4.19	374	63	1342	13.46	78	83	115	6	5	20	541	32	273	32
5508	Nuku Hiva	Anaho	Artefact		Taiohae	43.45	1.91	7.91	3.23	372	17	2104	13.23	74	45	128	12	13	75	751	33	287	50
5510	Nuku Hiva	Anaho	Artefact		Eiao, Group I	47.19	1.11	9.1	4.1	272	94	987	12.56	122	55	123	9	7	25	602	33	295	30
5513	Nuku Hiva	Anaho	Artefact		Henua Ataha	48.26	1.14	9.85	3.55	339	338	1223	12.57	198	61	114	7	6	29	493	32	251	29
5514	Nuku Hiva	Anaho	Artefact		Northeast Nuku Hiva	46.59	0.56	11.04	3.87	229	276	1178	12	91	60	105	8	8	16	421	33	231	25
5515	Nuku Hiva	Anaho	Artefact		Northeast Nuku Hiva	48.63	0.82	11.14	3.76	269	188	1101	11.63	108	57	112	8	9	18	458	27	216	24
5517	Nuku Hiva	Anaho	Artefact		Northeast Nuku Hiva	48.3	0.72	10.73	3.54	316	217	1214	12.7	104	72	118	6	6	13	395	28	226	21
5518	Nuku Hiva	Anaho	Artefact		Northeast Nuku Hiva	43.98	0.98	10.57	3.84	322	37	1230	12.82	65	90	115	7	8	23	530	32	283	32
5532	Nuku Hiva	Anaho	Artefact		Northeast Nuku Hiva	45.95	0.93	11.52	3.79	315	219	1259	12.75	89	58	101	10	6	20	420	33	236	24
5535	Nuku Hiva	Anaho	Artefact		Eiao, Group I	50.29	1.12	9.24	4.24	275	78	1147	13.09	80	40	119	8	10	23	600	34	292	30
5536	Nuku Hiva	Anaho	Artefact		Northeast Nuku Hiva	44.54	1	10.75	4.37	304	67	1117	13.2	104	90	116	8	7	18	499	36	277	30
5537	Nuku Hiva	Anaho	Artefact		Northeast Nuku Hiva	49.23	0.8	11.15	3.87	343	120	1182	12.27	84	83	97	8	9	21	420	25	241	20
5538	Nuku Hiva	Anaho	Artefact		Henua Ataha	50.55	0.89	9.91	3.16	319	350	1194	12.54	230	70	113	6	6	30	465	27	240	25
5540	Nuku Hiva	Anaho	Artefact		Eiao, Group I	48.1	1.19	9.43	4.29	251	100	1095	12.38	92	39	122	6	9	28	611	31	304	30
5542	Nuku Hiva	Anaho	Artefact		Northeast Nuku Hiva	47.92	0.74	10.38	3.39	300	152	1095	12.29	78	67	105	7	6	22	403	32	225	22
5557	Nuku Hiva	Anaho	Artefact		Eiao, Group I	45.68	1.03	9.17	4.2	241	113	1159	13.22	107	43	127	7	7	27	611	33	295	29
5559	Nuku Hiva	Anaho	Artefact		Northeast Nuku Hiva	50.21	0.98	11.09	3.43	304	190	1151	11.83	78	72	98	7	9	22	413	29	222	20
5560	Nuku Hiva	Anaho	Artefact		Northeast Nuku Hiva	49.31	1	10.94	3.38	327	175	1160	12.26	76	62	116	9	6	20	404	32	223	23
5561	Nuku Hiva	Anaho	Artefact		Northeast Nuku Hiva	44.92	1.09	10.23	3.52	245	352	987	11.61	105	51	110	12	12	31	514	31	265	33
5792	Nuku Hiva	Anaho	Artefact		Northeast Nuku Hiva	47.43	1.2	10.1	3.91	368	55	1142	13.09	56	111	115	6	8	29	510	32	291	31
6073	Nuku Hiva	Anaho	Artefact		Eiao, Group I	44.22	1	9.16	4.21	265	88	1069	13.01	80	31	124	8	7	25	614	37	292	26
6083	Nuku Hiva	Anaho	Artefact		Northeast Nuku Hiva	47.51	0.69	10.24	3.32	287	219	1226	13.2	108	58	130	9	6	17	418	31	225	21
6127	Nuku Hiva	Anaho	Artefact		Northeast Nuku Hiva	46.19	0.7	11.08	3.63	332	198	1300	13.15	110	56	119	12	6	20	413	26	231	23
6350	Nuku Hiva	Anaho	Artefact		Northeast Nuku Hiva	49.4	0.77	10.29	3.25	306	224	1175	12.43	107	73	110	14	6	14	356	27	208	19
6405	Nuku Hiva	Anaho	Artefact		Eiao, Group I	45.16	1.17	8.85	4.07	165	106	1038	12.51	79	34	123	11	6	32	607	39	294	27
6406	Nuku Hiva	Anaho	Artefact		Eiao, Group I	45.19	1.11	9	4.51	304	96	1023	12.89	62	28	132	6	8	26	614	35	303	29
6454	Nuku Hiva	Anaho	Artefact		Northeast Nuku Hiva	45.1	1.04	10.37	3.76	436	30	1228	12.47	77	64	109	3	8	17	478	26	236	26
6846	Nuku Hiva	Anaho	Artefact		Northeast Nuku Hiva	44.57	0.64	11.56	4	262	162	1132	10.93	64	30	86	9	7	18	456	28	206	23
7255	Nuku Hiva	Anaho	Artefact		Henua Ataha	48.55	1.31	9.92	3.5	308	192	1322	12.41	187	55	114	2	6	30	471	31	243	29
1997-5	Nuku Hiva	Anaho	Artefact		Northeast Nuku Hiva	45.7	0.53	11.03	3.65	322	199	1067	10.9	94	39	101	6	7	13	418	32	204	23
2010-10	Nuku Hiva	Anaho	Artefact		Eiao, Group I	44.37	1.07	9.23	3.88	273	101	1148	12.79	93	44	124	7	7	24	595	35	292	26
2010-11	Nuku Hiva	Anaho	Artefact		Eiao, Group I	48.17	1.33	9.74	4.45	413	8	1279	13.66	79	33	141	1	10	21	613	32	309	28
2010-12	Nuku Hiva	Anaho	Artefact		Eiao, Group I	48.8	1.34	8.81	4.45	388	42	1162	12.97	80	36	149	3	10	23	614	33	296	25
2010-13	Nuku Hiva	Anaho	Artefact		Eiao, Group I	47.42	1.2	9.8	4.29	353	76	1148	13.01	79	42	141	3	11	26	609	33	289	30
2010-14	Nuku Hiva	Anaho	Artefact		Eiao, Group I	46.59	1.11	9.43	4	326	92	1286	13.57	129	57	126	6	10	26	609	34	302	26
2010-15	Nuku Hiva	Anaho	Artefact		Eiao, Group I	48.77	1.31	9.17	4.1	303	130	1220	12.69	69	39	121	2	8	19	590	37	312	28
2010-16	Nuku Hiva	Anaho	Artefact		Eiao, Group I	48.58	1.12	9.26	4.41	418	80	1076	12.48	79	28	130	8	10	26	612	36	298	29
2010-17	Nuku Hiva	Anaho	Artefact		Eiao, Group I	49.12	1.06	9.45	4.16	342	52	1218	12.99	108	40	122	7	9	26	606	39	289	28
2010-18	Nuku Hiva	Anaho	Artefact		Northeast Nuku Hiva	45.74	0.71	11.35	3.87	312	132	1216	12.36	97	34	113	5	8	14	455	31	217	21
2010-2	Nuku Hiva	Anaho	Artefact		Northeast Nuku Hiva	45.85	0.67	11.09	3.16	234	254	1273	12.17	126	78	109	1	9	15	386	33	210	18
2010-20	Nuku Hiva	Anaho	Artefact		Eiao, Group I	47.83	1.12	9.28	4.16	374	60	1277	13.47	140	41	141	0	9	21	590	37	290	27
2010-21	Nuku Hiva	Anaho	Artefact		Northeast Nuku Hiva	43.39	1.45	11.89	3.99	259	124	888	10.66	72	73	96	8	13	33	570	29	288	32
2010-22	Nuku Hiva	Anaho	Artefact		Northeast Nuku Hiva	45.99	0.87	11.58	3.99	329	139	1400	13.23	117	68	100	2	9	19	472	30	254	31
2010-23	Nuku Hiva	Anaho	Artefact		Eiao, Group I	48.77	1.52	8.96	4.62	423	30	1085	12.2	68	32	135	6	12	34	607	37	310	30
2010-24	Nuku Hiva	Anaho	Artefact		Northeast Nuku Hiva	48.08	1.14	10.23	4.49	417	18	1325	13.37	68	107	116	3	9	22	529	31	274	33
2010-25	Nuku Hiva	Anaho	Artefact		Eiao, Group I	45.43	1.09	9.42	4.1	257	111	1243	13.23	105	48	127	8	10	31	616	34	302	30
2010-26	Nuku Hiva	Anaho	Artefact		Eiao, Group I	49.03	1.31	9.47	4.62	414	10	1061	12.52	69	32	132	2	12	23	631	35	296	31
2010-3	Nuku Hiva	Anaho	Artefact		Eiao, Group I	46.7	1.06	9.45	4.18	337	34	1181	13.06	91	38	127	10	8	25	603	40	296	29
2010-4	Nuku Hiva	Anaho	Artefact		Northeast Nuku Hiva	46.74	0.77	10.76	3.48	279	78	1312	12.64	79	76	116	3	10	21	418	31	231	23
2010-5	Nuku Hiva	Anaho	Artefact		Northeast Nuku Hiva	46.37	1.21	11.48	4.16	368	10	1350	12.65	59	90	112	3	12	23	551	37	285	32
2010-6	Nuku Hiva	Anaho	Artefact		Eiao, Group I	47.4	1.27	9.34	4.59	452	30	1377	14.11	100	48	149	1	11	31	615	38	311	32
2010-8	Nuku Hiva	Anaho	Artefact		Northeast Nuku Hiva	49.85	0.96	11.37	3.57	265	313	1241	12.34	85	65	114	6	7	19	406	28	213	18
5004	Nuku Hiva	Hakaea	Artefact		Eiao, Group I	45.19	1.1	9.61	4.32	330	69	1203	13.32	74	53	136	8	9	21	612	37	302	27
5008	Nuku Hiva	Hakaea	Artefact		Northwest Nuku Hiva	42.85	0.93	10.47	4.12	358	70	1272	13.97	80	90	123	5	7	25	508	36	309	31
5009	Nuku Hiva	Hakaea	Artefact		Eiao, Group I	44.55	1.12	9.16	4.33	263	87	1043	12.53	81	29	131	7	7	28	606	33	307	27
5010	Nuku Hiva	Hakaea	Artefact		Eiao, Group I	46.92	1.12	9.25	4.23	308	135	1114	12.7	97	42	129	5	7	23	605	37	291	27
5031	Nuku Hiva	Hakaea	Artefact		Eiao, Group I	44.82	1.06	9.16	4.07	339	18	1082	12.9	102	47	121	6	6	29	598	36	295	26
5032	Nuku Hiva	Hakaea	Artefact		Eiao, Group I	47.2	1.14	9.24	4.02	327	30	1133	13.07	100	32	118	7	11	28	604	36	299	32
5033	Nuku Hiva	Hakaea	Artefact		Eiao, Group I	45.92	1.08	9.28	4.2	322	96	1088	12.6	84	30	124	5	7	22	604	34	289	29
5034	Nuku Hiva	Hakaea	Artefact		Eiao, Group I	46.39	1.16	9.23	4.17	271	95	1115	12.8	71	36	143	7	8	29	594	33	288	28
5035	Nuku Hiva	Hakaea	Artefact		Eiao, Group I	47.28	0.97	9.4	4.01	250	133	1110	13.04	84	50	123	6	9	23	606	37	292	31
5036	Nuku Hiva	Hakaea	Artefact		Northeast Nuku Hiva	45.49	0.8	10.59	3.33	323	72	1224	13.09	69	102	113	7	5	17	412	36	231	22
5037	Nuku Hiva	Hakaea	Artefact		Eiao, Group I	44.75	1.03	9.3	4.19	317	119	1135	12.65	78	39	140	5	7	23	609	35	286	27
5038	Nuku Hiva	Hakaea	Artefact		Eiao, Group I	47.41	1.05	9.25	4.24	306	84	1214	12.6	102	34	122	7	8	30	601	36	295	29
5041	Nuku Hiva	Hakaea	Artefact		Eiao, Group I	48.48	1.2	9.31	3.85	335	102	1145	13.12	164	40	121	6	9	26	592	33	290	26
5044	Nuku Hiva	Hakaea	Artefact		Eiao, Group I	47.23	1.15	9.21	4.28	303	35	1078	12.72	93	35	130	7	9	27	616	38	298	31
5047	Nuku Hiva	Hakaea	Artefact		Henua Ataha	47.49	1.1	9.96	3.69	319	383	1270	12.95	199	56	126	7	8	29	494	35	253	33
5050	Nuku Hiva	Hakaea	Artefact		Eiao, Group I	45.13	1.02	9.21	4.02	287	99	1155	12.86	78	39	130	7	6	23	601	36	294	28
5052	Nuku Hiva	Hakaea	Artefact		Eiao, Group I	48.01	1.11	9.39	4.07	302	151	1195	13.7	86	59	122	6	14	25	601	32	288	32
5053	Nuku Hiva	Hakaea	Artefact		Eiao, Group I	46.86	1.01	9.36	3.76	317	61	1265	13.42	86	44	121	3	7	19	602	36	288	27
5058	Nuku Hiva	Hakaea	Artefact		Eiao, Group I	46.87	1.15	9.05	4.37	281	123	1019	12.72	99	43	125	8	7	23	606	33	293	30
5060	Nuku Hiva	Hakaea	Artefact		Eiao, Group I	45.22	0.99	9.24	4.05	261	118	1091	12.66	102	41	119	7	7	19	606	36	296	25
5070	Nuku Hiva	Hakaea	Artefact		Eiao, Group I	48.43	1.05	9.29	3.9	327	70	1227	13.23	78	49	120	7	10	26	604	37	296	30
5075	Nuku Hiva	Hakaea	Artefact		Eiao, Group I	48.48	1.07	9.5	4.29	297	109	1226	13.08	102	49	119	8	7	22	598	37	286	30
5080	Nuku Hiva	Hakaea	Artefact		Eiao, Group I	46.87	1.03	9.65	4.81	298	979	1191	12.73	89	45	98	9	11	22	624	35	295	24
5081	Nuku Hiva	Hakaea	Artefact		Eiao, Group I	49.06	1.01	9.22	4.01	234	99	1156	12.8	95	51	123	4	7	22	602	33	285	30
5083	Nuku Hiva	Hakaea	Artefact		Eiao, Group I	47.3	1.12	9.24	3.94	306	78	1230	12.67	96	54	122	1	8	20	619	36	289	28
5084	Nuku Hiva	Hakaea	Artefact		Eiao, Group I	44.7	1.06	9.12	4.37	246	169	1061	12.46	95	31	123	7	8	26	603	33	294	29
5085	Nuku Hiva	Hakaea	Artefact		Eiao, Group I	45.92	1.04	9.21	4.19	288	93	1043	12.48	130	45	117	6	8	24	613	36	293	26
5108	Nuku Hiva	Hakaea	Artefact		Eiao, Group I	44.21	1.32	9.7	4.07	318	94	1307	13.27	109	58	121	6	8	22	611	37	289	29
5109	Nuku Hiva	Hakaea	Artefact		Eiao, Group I	49.52	1.17	9.68	4.76	265	53	1104	12.35	83	28	115	7	9	29	611	31	293	29
5133	Nuku Hiva	Hakaea	Artefact		Eiao, Group I	46.05	0.99	9.32	4.34	330	60	1138	12.94	116	65	132	6	9	27	611	38	294	29
5602	Nuku Hiva	Hakaea	Artefact		Henua Ataha	44.91	1.05	9.9	3.34	333	270	1214	12.42	194	54	113	8	7	30	479	31	256	32
5613	Nuku Hiva	Hakaea	Artefact		Northeast Nuku Hiva	47.68	0.77	10.77	3.39	304	87	1269	12.5	84	62	111	11	6	20	402	32	233	24
5614	Nuku Hiva	Hakaea	Artefact		Eiao, Group I	48.6	0.97	9.34	3.92	281	90	1297	13.35	66	39	121	6	7	23	590	35	297	25
5615	Nuku Hiva	Hakaea	Artefact		Eiao, Group I	46.76	1.21	9.2	4.1	270	136	1084	12.8	119	50	132	7	9	27	603	36	298	30
5617	Nuku Hiva	Hakaea	Artefact		Ua Pou	47.47	1.81	7.99	4.72	308	107	1751	15.69	38	51	137	9	17	48	1222	37	416	132
5629	Nuku Hiva	Hakaea	Artefact		Henua Ataha	50.57	1.11	9.98	3.52	309	344	1275	12.99	197	52	119	6	6	29	497	38	241	27
5727	Nuku Hiva	Hakaea	Artefact		Eiao, Group I	48.76	1.03	9.4	4.12	340	96	1235	13.4	102	45	123	6	6	27	589	38	296	28
Hakaea #3	Nuku Hiva	Hakaea	Artefact		Eiao, Group I	48.96	1.26	9.32	4.12	357	55	1219	13.5	97	54	132	2	11	29	612	33	281	29
Hakaea #4	Nuku Hiva	Hakaea	Artefact		Eiao, Group I	49.1	1.43	9.85	4.45	368	79	1061	12.17	71	33	128	5	9	29	609	36	297	26
Hakaea #5	Nuku Hiva	Hakaea	Artefact		Eiao, Group I	48.06	1.37	9.89	4.4	388	38	1059	12.55	82	32	130	2	10	29	623	33	280	31
Hakaea adze	Nuku Hiva	Hakaea	Artefact		Henua Ataha	46.48	1.16	10.38	3.75	337	347	1367	13.03	198	57	115	2	8	30	496	36	281	27
Hakaea preform	Nuku Hiva	Hakaea	Artefact		Northeast Nuku Hiva	48.05	0.8	9.95	3.83	347	30	1421	13.58	94	99	114	5	8	18	438	37	244	24
5014	Nuku Hiva	Hatiheu	Artefact		Eiao, Group I	45.57	1.03	9.67	3.94	304	77	1270	13.24	101	44	125	1	9	22	618	36	292	32
5015	Nuku Hiva	Hatiheu	Artefact		Eiao, Group I	45.59	1.07	9.18	3.9	152	86	1278	13.31	112	51	121	5	9	23	602	37	296	30
5016	Nuku Hiva	Hatiheu	Artefact		Eiao, Group I	46.34	1.09	9.32	4.1	315	61	1273	13.36	110	52	123	4	7	19	610	39	295	27
5017	Nuku Hiva	Hatiheu	Artefact		Henua Ataha	46.55	0.99	9.86	3.24	262	319	1412	13.46	218	68	121	3	9	26	456	33	247	28
5018	Nuku Hiva	Hatiheu	Artefact		Ua Pou	47.35	3.98	7.34	1.95	167	306	1643	8.45	39	62	121	19	19	77	1553	49	482	104
5020	Nuku Hiva	Hatiheu	Artefact		Eiao, Group I	46.17	1.03	9.44	3.87	309	68	1360	13.42	113	56	126	6	9	23	598	36	289	27
5021	Nuku Hiva	Hatiheu	Artefact		Eiao, Group I	47.87	1.09	9.38	4.17	336	66	1176	13.54	101	46	122	6	7	26	593	37	310	30
5022	Nuku Hiva	Hatiheu	Artefact		Eiao, Group I	46.93	1.03	9.69	3.72	147	116	1449	13.53	124	58	125	3	7	20	609	36	299	26
5023	Nuku Hiva	Hatiheu	Artefact		Taiohae	48.3	2.37	6.91	3.51	325	70	1532	14.03	87	45	136	9	13	51	779	37	366	48
5024	Nuku Hiva	Hatiheu	Artefact		Henua Ataha	47.32	1.12	10.06	3.47	268	357	1458	13.49	225	78	127	2	10	29	489	35	257	30
5025	Nuku Hiva	Hatiheu	Artefact		Eiao, Group I	47.67	1.14	9.59	3.91	274	72	1268	13.35	97	50	120	1	11	26	605	37	293	29
5026	Nuku Hiva	Hatiheu	Artefact		Northeast Nuku Hiva	49.98	0.78	11.28	3.22	332	240	1441	13.32	129	108	119	4	7	17	468	33	233	23
5027	Nuku Hiva	Hatiheu	Artefact		Eiao, Group I	48.95	1.34	9.27	3.94	315	58	1237	13.29	83	47	128	3	9	21	619	36	297	28
5028	Nuku Hiva	Hatiheu	Artefact		Northeast Nuku Hiva	46.05	1	10.43	3.49	321	134	1280	13.12	109	121	130	3	9	21	473	34	266	26
5029	Nuku Hiva	Hatiheu	Artefact		Eiao, Group I	46.96	0.99	9.33	3.83	296	89	1128	13.24	113	62	120	0	9	21	603	36	297	29
5030	Nuku Hiva	Hatiheu	Artefact		Eiao, Group I	47.29	1.05	9.49	3.75	288	65	1423	13.59	100	50	120	6	9	21	602	35	287	28
5067	Nuku Hiva	Hatiheu	Artefact		Eiao, Group I	46.97	1.01	9.23	3.67	325	57	1092	13.23	112	37	118	7	9	24	588	36	285	26
5306	Nuku Hiva	Hatiheu	Artefact		Eiao, Group I	46.31	0.98	9.51	3.85	278	94	1335	13.5	98	41	125	1	8	21	618	35	283	24
5307	Nuku Hiva	Hatiheu	Artefact		Taiohae	46.11	1.62	6.69	2.72	345	19	1315	13.09	62	37	138	8	14	42	785	35	369	49
5308	Nuku Hiva	Hatiheu	Artefact		Eiao, Group I	46.55	1.06	8.99	4.1	282	75	1180	13.3	60	36	126	4	9	22	615	35	294	26
5310	Nuku Hiva	Hatiheu	Artefact		Eiao, Group I	44.86	1.04	9.38	4.11	314	55	1234	13.6	118	55	122	3	8	19	605	36	287	27
5311	Nuku Hiva	Hatiheu	Artefact		Eiao, Group I	48.39	1.08	9.19	4.11	319	71	1282	13.43	126	62	122	1	9	21	604	36	290	24
5312	Nuku Hiva	Hatiheu	Artefact		Atikea	50.43	1.41	8.83	4.25	310	249	984	12.92	135	62	114	6	10	42	579	36	349	34
5314	Nuku Hiva	Hatiheu	Artefact		Eiao, Group I	44.86	1.03	9.76	3.71	291	61	1263	14.51	94	62	120	3	9	23	596	36	293	28
6396	Nuku Hiva	Hatiheu	Artefact		Eiao, Group I	46.76	1.12	9.33	3.92	298	64	1233	13.5	103	54	122	3	9	25	618	36	296	29
6397	Nuku Hiva	Hatiheu	Artefact		Eiao, Group I	46.57	1.05	9.23	3.82	251	70	1277	13.33	107	44	119	6	7	20	604	35	299	27
6398	Nuku Hiva	Hatiheu	Artefact		Atikea	48.19	1.67	8.87	4.59	227	216	1005	12.72	138	64	121	0	11	42	597	36	296	34
6399	Nuku Hiva	Hatiheu	Artefact		Northeast Nuku Hiva	46.13	0.82	11.5	3.42	296	217	1337	12.2	91	66	108	1	8	17	415	31	228	22
6400	Nuku Hiva	Hatiheu	Artefact		Eiao, Group I	46.3	1.03	9.72	3.97	290	76	1280	13.47	109	51	118	1	10	20	615	37	292	28
6401	Nuku Hiva	Hatiheu	Artefact		Eiao, Group I	46.93	1.09	9.22	3.95	279	81	1237	13.27	101	39	125	2	10	26	609	37	283	28
6402	Nuku Hiva	Hatiheu	Artefact		Northeast Nuku Hiva	47.04	0.73	10.81	3.39	282	222	1287	12.89	90	91	121	2	7	19	424	34	242	22
6403	Nuku Hiva	Hatiheu	Artefact		Eiao, Group I	47.15	1.03	9.58	3.98	306	81	1317	13.46	111	58	125	4	8	20	607	36	298	27
6404	Nuku Hiva	Hatiheu	Artefact		Northwest Nuku Hiva	45.44	1.13	10.67	3.84	364	142	1352	13.7	88	104	120	6	8	25	538	36	299	30
7292	Nuku Hiva	Hatiheu	Artefact		Eiao, Group I	44.91	1.27	8.79	4.44	290	38	1007	12.37	84	21	133	9	8	31	612	37	289	27
7392	Nuku Hiva	Hatiheu	Artefact		Eiao, Group I	46.08	1.17	9.11	4.46	332	50	937	12.38	69	30	152	8	8	30	602	36	300	29
Hatiheu preform	Nuku Hiva	Hatiheu	Artefact		Northeast Nuku Hiva	48.14	0.66	10.74	3.5	270	218	1293	12.22	89	54	111	3	7	15	388	26	206	18
5136	Nuku Hiva	Pua	Artefact		Eiao, Group I	46.13	1.03	9.19	3.83	321	167	1375	13.39	148	65	121	6	7	26	601	36	283	27
5137	Nuku Hiva	Pua	Artefact		Northwest Nuku Hiva	46.29	1.03	9.74	4.27	321	67	1235	13.34	88	92	125	7	13	23	522	36	323	37
5139	Nuku Hiva	Pua	Artefact		Henua Ataha	47.34	1.18	9.95	3.47	334	364	1367	12.98	213	83	114	7	11	35	483	37	273	32
5141	Nuku Hiva	Pua	Artefact		Eiao, Group I	44.1	1.09	9.27	4.14	271	88	1138	13.26	106	44	128	7	8	28	593	32	286	27
5142	Nuku Hiva	Pua	Artefact		Eiao, Group I	45.15	1.06	9.23	4.08	282	137	1297	13.32	81	46	127	6	7	25	601	36	305	30
5143	Nuku Hiva	Pua	Artefact		Northwest Nuku Hiva	46.28	1.09	10.91	4.19	293	80	1203	11.85	89	96	116	7	8	28	571	31	307	32
5147	Nuku Hiva	Pua	Artefact		Eiao, Group I	45.76	1.02	9.27	3.84	357	64	1228	13.43	162	56	129	7	5	23	613	40	302	28
5148	Nuku Hiva	Pua	Artefact		Henua Ataha	47.95	1.11	9.61	3.46	367	326	1210	13.06	193	59	111	8	9	29	475	29	252	29
5153	Nuku Hiva	Pua	Artefact		Eiao, Group I	48.38	1.21	9.46	4.17	273	82	1212	13.04	140	48	132	6	9	24	605	36	298	29
5156	Nuku Hiva	Pua	Artefact		Eiao, Group I	46.64	1.2	9.1	4.39	190	201	1209	13.31	103	59	129	8	7	26	603	35	296	28
5157	Nuku Hiva	Pua	Artefact		Northeast Nuku Hiva	50.58	0.97	10.38	3.72	348	23	1202	13.01	83	81	127	9	7	21	496	32	271	23
5158	Nuku Hiva	Pua	Artefact		Northwest Nuku Hiva	48.65	1.08	10.19	4.13	306	72	1148	12.35	87	87	122	6	6	23	515	32	306	32
5160	Nuku Hiva	Pua	Artefact		Northeast Nuku Hiva	45.05	1.04	9.96	3.41	277	151	1326	13.08	95	101	116	7	7	30	483	42	261	32
5162	Nuku Hiva	Pua	Artefact		Eiao, Group I	47.98	1.1	9.12	4.16	305	95	1237	13.3	104	44	121	7	13	29	601	35	296	30
5165	Nuku Hiva	Pua	Artefact		Eiao, Group I	48.24	1.24	9.25	3.97	316	110	1335	13.46	104	55	125	6	13	29	593	40	295	31
5172	Nuku Hiva	Pua	Artefact		Eiao, Group I	46.99	1.06	9.1	3.94	281	111	1148	12.87	110	41	116	9	11	24	596	34	294	31
5173	Nuku Hiva	Pua	Artefact		Henua Ataha	48.72	1.14	9.97	3.28	322	340	1262	12.98	204	82	115	6	7	32	489	37	259	34
5174	Nuku Hiva	Pua	Artefact		Northwest Nuku Hiva	44.96	1.07	11.06	4.09	321	70	1309	13.12	98	96	113	4	11	25	574	37	303	32
5175	Nuku Hiva	Pua	Artefact		Henua Ataha	47.8	0.8	10.03	3.22	349	411	1325	13.28	225	104	113	8	7	19	475	30	247	28
5176	Nuku Hiva	Pua	Artefact		Eiao, Group I	48.07	1.23	9.34	4.05	224	167	1209	13.07	107	42	128	7	7	28	606	37	285	29
5177	Nuku Hiva	Pua	Artefact		Henua Ataha	50.63	1.14	9.89	3.54	295	341	1261	12.93	194	55	121	8	7	26	477	29	249	29
5178	Nuku Hiva	Pua	Artefact		Henua Ataha	45.47	0.91	9.96	3.12	282	572	1309	12.89	233	63	121	4	7	22	462	32	220	29
5179	Nuku Hiva	Pua	Artefact		Eiao, Group I	45.78	0.99	9.23	4.06	313	72	1204	13.01	96	49	124	6	11	26	611	41	297	29
5180	Nuku Hiva	Pua	Artefact		Northwest Nuku Hiva	45.9	1.14	10.32	3.97	288	67	1195	12.16	86	93	119	7	8	27	560	36	304	32
5181	Nuku Hiva	Pua	Artefact		Henua Ataha	49.04	1.1	9.77	3.22	299	389	1231	12.47	202	58	103	7	7	30	477	34	246	31
5185	Nuku Hiva	Pua	Artefact		Northeast Nuku Hiva	46.95	0.76	10.72	3.53	267	235	1298	13.25	96	69	117	8	7	23	417	32	240	22
5187	Nuku Hiva	Pua	Artefact		Eiao, Group I	46.97	1.08	9.53	3.74	305	45	1357	12.95	109	52	133	7	9	28	598	34	296	26
5188	Nuku Hiva	Pua	Artefact		Eiao, Group I	45.17	1.03	9.33	3.75	358	88	1378	13.06	111	59	125	6	6	23	596	35	291	27
5189	Nuku Hiva	Pua	Artefact		Northeast Nuku Hiva	45.55	0.9	9.74	3.37	250	76	1505	13.34	103	121	126	1	6	27	484	54	252	24
5190	Nuku Hiva	Pua	Artefact		Eiao, Group I	48.53	1.12	9.51	4.19	169	217	1278	13.27	128	50	128	7	7	24	610	39	300	29
5191	Nuku Hiva	Pua	Artefact		Henua Ataha	49.47	1.11	9.88	3.31	338	287	1187	12.73	198	69	111	7	8	28	477	33	245	27
5192	Nuku Hiva	Pua	Artefact		Northeast Nuku Hiva	50.62	0.97	10.16	3.27	312	38	1141	12.48	108	81	113	8	8	21	484	31	255	26
5193	Nuku Hiva	Pua	Artefact		Northeast Nuku Hiva	43.03	0.72	10.01	3.03	347	240	1335	13.03	121	110	118	10	6	13	370	29	206	19
5194	Nuku Hiva	Pua	Artefact		Henua Ataha	49.26	1.08	9.88	3.3	299	392	1355	13.43	240	58	111	6	6	27	477	32	239	29
6407	Nuku Hiva	Hatiheu	Reference	Atikea		48.23	1.23	8.87	3.65	315	250	1084	13.38	180	48	140	7	8	34	600	42	335	33
6408	Nuku Hiva	Hatiheu	Reference	Atikea		47.15	1.28	9.24	3.74	331	216	1239	13.5	190	69	127	7	6	34	609	43	326	30
6409	Nuku Hiva	Hatiheu	Reference	Atikea		50.5	1.46	9.17	3.92	356	182	1182	12.39	171	54	121	6	7	35	592	39	335	32
6423	Nuku Hiva	Hatiheu	Reference	Atikea		46.57	1.15	8.34	4.61	268	74	983	12.36	110	41	122	9	7	36	629	36	298	24
6424	Nuku Hiva	Hatiheu	Reference	Atikea		46.34	1.5	7.79	4.21	253	283	1025	12.25	172	66	122	7	8	38	561	45	331	44
6426	Nuku Hiva	Hatiheu	Reference	Atikea		50.75	1.68	8.92	4.63	300	256	1105	12.45	148	60	97	6	6	38	579	42	326	47
6427	Nuku Hiva	Hatiheu	Reference	Atikea		46.72	1.22	8.52	4.19	306	181	1111	12.25	149	59	115	6	10	48	574	46	335	46
6442	Nuku Hiva	Hatiheu	Reference	Atikea		46.15	1.36	7.71	4.28	245	265	1116	12.39	152	62	112	7	11	36	578	44	320	39
6446	Nuku Hiva	Hatiheu	Reference	Atikea		42.73	1.39	7.59	5.58	239	72	978	13.29	82	36	127	6	8	42	621	30	317	34
6448	Nuku Hiva	Hatiheu	Reference	Atikea		48.22	1.3	8.72	4.44	427	109	1079	12.82	180	47	117	10	6	43	599	37	347	32
6452	Nuku Hiva	Hatiheu	Reference	Atikea		48.31	1.28	9.08	4.66	264	90	1099	12.04	103	47	116	9	8	36	624	34	299	31
6455	Nuku Hiva	Hatiheu	Reference	Atikea		49.26	1.33	8.69	4.25	287	226	1166	12.44	174	52	108	8	7	33	589	31	352	38
6456	Nuku Hiva	Hatiheu	Reference	Atikea		48.34	1.04	8.29	3.52	326	248	1084	13.27	155	51	115	8	6	33	547	41	303	29
6459	Nuku Hiva	Hatiheu	Reference	Atikea		46.98	1.16	7.3	2.88	298	134	697	12.94	192	43	137	7	7	34	556	42	256	33
6460	Nuku Hiva	Hatiheu	Reference	Atikea		47.21	1.21	8.12	3.54	328	171	1065	12.93	173	62	111	6	7	33	582	42	314	36
6461	Nuku Hiva	Hatiheu	Reference	Atikea		50.19	1.5	7.03	3.16	319	106	697	12.92	139	66	138	7	6	46	591	39	292	41
6463	Nuku Hiva	Hatiheu	Reference	Atikea		52.06	1.46	7.06	3.78	306	297	852	13.24	205	47	135	8	6	42	545	38	304	32
6407-b	Nuku Hiva	Hatiheu	Reference	Atikea		51.36	1.44	9.19	3.88	333	289	1128	12.45	153	56	124	9	12	39	581	41	337	38
6408-b	Nuku Hiva	Hatiheu	Reference	Atikea		49	1.36	8.83	3.91	325	243	1174	12.63	167	51	122	7	6	38	600	41	326	43
6409-b	Nuku Hiva	Hatiheu	Reference	Atikea		49.32	1.36	8.57	4.21	309	178	1162	12.52	170	52	126	6	7	30	600	39	335	37
6424-b	Nuku Hiva	Hatiheu	Reference	Atikea		51.08	1.46	7.94	4.52	322	216	1084	12.34	158	51	120	7	8	39	578	41	335	40
6424-c	Nuku Hiva	Hatiheu	Reference	Atikea		47.21	1.4	7.39	4.17	323	206	1084	11.97	142	52	115	6	8	35	565	43	323	35
6424-d	Nuku Hiva	Hatiheu	Reference	Atikea		47.93	1.2	8.37	3.96	304	329	1084	13.33	189	56	127	7	9	36	566	37	319	34
6426-b	Nuku Hiva	Hatiheu	Reference	Atikea		49.5	1.37	8	4.27	323	206	1084	12.27	141	64	111	6	9	32	579	39	329	35
6442-b	Nuku Hiva	Hatiheu	Reference	Atikea		47.46	1.48	8.31	4.39	424	88	1102	12.38	154	63	92	6	8	36	592	46	353	41
6442-c	Nuku Hiva	Hatiheu	Reference	Atikea		48.56	1.3	7.06	4.19	318	203	1394	12.3	143	47	109	6	9	35	580	42	320	32
6444-b	Nuku Hiva	Hatiheu	Reference	Atikea		48.37	1.38	8.28	3.89	293	215	1084	11.6	139	38	107	9	7	41	554	35	322	36
6444-c	Nuku Hiva	Hatiheu	Reference	Atikea		48.71	1.5	8.81	4.63	342	238	1032	12.31	157	44	109	4	5	42	605	45	344	42
6444-d	Nuku Hiva	Hatiheu	Reference	Atikea		50.02	1.46	8.42	4.65	282	206	1162	12.48	155	39	116	8	9	36	603	41	339	35
6448-b	Nuku Hiva	Hatiheu	Reference	Atikea		53.78	1.61	9.07	4.45	328	167	1158	12.54	167	65	112	7	6	36	566	37	338	39
6455-b	Nuku Hiva	Hatiheu	Reference	Atikea		51.05	1.19	7.95	4.16	303	187	1162	12.22	155	31	109	7	7	32	593	39	327	32
Nani 2	Nuku Hiva	Hatiheu	Reference	Atikea		50.1	1.39	7	3.48	330	191	1084	12.17	139	49	100	7	8	34	546	43	258	31
Nani 3	Nuku Hiva	Hatiheu	Reference	Atikea		48.75	1.61	6.75	4.13	287	79	929	9.67	111	49	93	7	6	42	611	44	295	39
6606	Nuku Hiva	Henua Ataha	Reference	Henua Ataha		47.79	1.04	9.95	3.54	312	402	1317	13.54	238	74	121	7	9	33	478	45	243	40
6607	Nuku Hiva	Henua Ataha	Reference	Henua Ataha		48.61	1.11	10.34	3.22	344	446	1359	13.45	209	81	115	9	7	29	482	36	249	28
6608	Nuku Hiva	Henua Ataha	Reference	Henua Ataha		47.97	1.25	9.33	3.28	403	301	1522	13.39	248	85	120	6	7	38	460	34	279	42
6609	Nuku Hiva	Henua Ataha	Reference	Henua Ataha		47.51	1.09	10.09	3.47	362	430	1396	13.45	226	53	114	6	9	30	501	36	259	31
6610	Nuku Hiva	Henua Ataha	Reference	Henua Ataha		45.87	0.86	9.72	3.35	416	370	1367	13.49	221	76	113	7	8	34	485	34	252	32
6611	Nuku Hiva	Henua Ataha	Reference	Henua Ataha		47.82	1.08	9.98	3.38	329	439	1383	13.33	208	72	119	6	8	37	490	33	253	35
6612	Nuku Hiva	Henua Ataha	Reference	Henua Ataha		46.77	0.93	9.85	3.37	374	437	1255	13.61	224	85	112	7	7	27	495	32	232	23
6613	Nuku Hiva	Henua Ataha	Reference	Henua Ataha		47.52	0.86	10.2	3.4	375	354	1435	13.45	220	72	117	6	8	28	496	33	241	34
6614	Nuku Hiva	Henua Ataha	Reference	Henua Ataha		45.87	0.83	9.5	3.41	355	382	1364	13.48	208	61	118	12	6	31	485	35	256	36
6615	Nuku Hiva	Henua Ataha	Reference	Henua Ataha		50.02	1.18	10.21	3.36	356	352	1359	13.75	196	65	116	6	7	37	487	27	253	31
MQ001-a	Hiva Oa	Atuona	Reference	Hiva Oa		54.23	1.97	6.24	3.71	282	104	932	11.24	98	53	123	4	12	58	679	39	361	52
MQ001-b	Hiva Oa	Atuona	Reference	Hiva Oa		56.6	2	6.27	3.6	280	99	948	11.2	101	51	126	3	14	55	661	32	345	48
MQ002-a	Hiva Oa	Atuona	Reference	Hiva Oa		49.8	2.1	9.4	3.8	275	43	1141	9.6	33	61	116	1	13	60	729	33	356	55
MQ002-b	Hiva Oa	Atuona	Reference	Hiva Oa		50.8	2.3	9.5	4	294	15	957	8.9	38	73	122	1	13	65	748	36	365	54
1502	Nuku Hiva	Anaho	Reference	Northeast Nuku Hiva		49.56	0.7	10.25	3.17	301	290	1278	12.95	128	104	111	0	6	13	365	33	218	21
1504	Nuku Hiva	Anaho	Reference	Northeast Nuku Hiva		48.36	0.66	10.4	3.08	334	339	1297	12.55	171	68	114	8	6	12	369	27	199	15
1506	Nuku Hiva	Anaho	Reference	Northeast Nuku Hiva		47.85	0.58	10.29	3.78	306	342	1280	12.93	104	75	118	6	6	10	390	31	223	15
1507	Nuku Hiva	Anaho	Reference	Northeast Nuku Hiva		48.99	0.78	9.62	3.34	322	356	1428	12.87	170	64	109	6	6	14	373	30	214	11
1515	Nuku Hiva	Anaho	Reference	Northeast Nuku Hiva		45.01	0.49	12.23	3.46	255	307	1276	12.43	90	43	138	6	6	9	454	32	208	17
1522	Nuku Hiva	Anaho	Reference	Northeast Nuku Hiva		50.05	0.77	11.77	3.43	281	406	1305	12.1	112	66	121	8	6	19	399	31	215	17
1526	Nuku Hiva	Anaho	Reference	Northeast Nuku Hiva		47.58	0.47	12.44	3.7	301	208	1364	12.54	92	38	114	6	6	19	444	33	221	23
1527	Nuku Hiva	Anaho	Reference	Northeast Nuku Hiva		48.77	0.67	11.99	3.48	412	168	1271	12.33	101	73	115	10	6	12	462	34	219	20
1530	Nuku Hiva	Anaho	Reference	Northeast Nuku Hiva		47.86	0.51	10.25	4.77	234	336	1231	13.52	93	59	132	8	7	16	420	30	207	24
1532	Nuku Hiva	Anaho	Reference	Northeast Nuku Hiva		50.51	0.84	10.5	3.43	275	269	1215	12.14	93	77	115	10	8	16	373	34	217	26
1533	Nuku Hiva	Anaho	Reference	Northeast Nuku Hiva		46.62	0.61	10.29	4.14	248	412	1501	13.39	145	71	124	6	7	18	369	33	224	20
1535	Nuku Hiva	Anaho	Reference	Northeast Nuku Hiva		45.57	0.71	11.06	3.72	277	274	1449	12.25	96	57	113	6	10	12	402	34	213	29
1538	Nuku Hiva	Anaho	Reference	Northeast Nuku Hiva		47.29	1.08	10.3	3.92	235	178	1187	12.05	73	78	109	7	7	26	550	37	278	26
1542	Nuku Hiva	Anaho	Reference	Northeast Nuku Hiva		44.84	0.56	11.23	3.39	248	236	1159	11.23	70	62	110	6	6	12	461	33	232	17
1544	Nuku Hiva	Anaho	Reference	Northeast Nuku Hiva		45.25	0.54	11	3.44	234	410	1174	11.79	88	52	124	7	7	18	442	37	219	27
1545	Nuku Hiva	Anaho	Reference	Northeast Nuku Hiva		49.96	0.76	11.19	3.64	299	179	1236	11.93	94	54	122	10	8	14	416	34	227	25
1546	Nuku Hiva	Anaho	Reference	Northeast Nuku Hiva		46.37	0.51	11.75	3.62	272	202	1107	11.26	72	54	101	6	6	16	420	39	226	30
1547	Nuku Hiva	Anaho	Reference	Northeast Nuku Hiva		46.22	0.46	11.65	3.66	288	174	1233	10.99	82	34	105	6	6	20	460	35	218	23
1548	Nuku Hiva	Anaho	Reference	Northeast Nuku Hiva		49.51	0.7	12.54	3.55	365	88	1168	11.87	75	48	110	29	8	18	443	32	220	24
1549	Nuku Hiva	Anaho	Reference	Northeast Nuku Hiva		46.32	0.42	13.93	3.39	356	92	1161	10.85	87	50	106	10	6	19	494	35	231	25
1550	Nuku Hiva	Anaho	Reference	Northeast Nuku Hiva		49.34	0.62	12.53	4.17	192	432	1082	11.41	88	34	102	7	6	18	443	32	204	18
1551	Nuku Hiva	Anaho	Reference	Northeast Nuku Hiva		50.01	0.55	11.44	3.61	345	246	1223	12.3	97	34	101	6	7	17	394	33	199	19
1553	Nuku Hiva	Anaho	Reference	Northeast Nuku Hiva		48.45	0.72	11.98	3.89	276	133	1145	10.55	89	40	96	6	6	12	449	34	220	18
1554	Nuku Hiva	Anaho	Reference	Northeast Nuku Hiva		50.22	0.49	10.22	4.77	269	282	1287	13.58	112	68	118	9	6	13	402	32	207	21
1555	Nuku Hiva	Anaho	Reference	Northeast Nuku Hiva		47.86	0.61	10.03	3.74	232	379	1274	12.66	84	64	115	6	8	14	410	34	228	15
1557	Nuku Hiva	Anaho	Reference	Northeast Nuku Hiva		44.5	0.3	10.05	4.08	304	266	1181	12.88	75	48	128	7	6	14	454	35	216	25
1559	Nuku Hiva	Anaho	Reference	Northeast Nuku Hiva		48.37	0.63	9.93	4.49	395	97	1360	13.35	120	70	116	6	6	23	437	31	231	17
1562	Nuku Hiva	Anaho	Reference	Northeast Nuku Hiva		44.47	0.19	9.77	3.75	274	325	1217	12.68	117	46	110	8	6	10	412	33	210	28
1563	Nuku Hiva	Anaho	Reference	Northeast Nuku Hiva		45.88	0.92	10.86	3.82	277	254	1322	12.65	89	37	115	7	11	26	411	29	225	21
1564	Nuku Hiva	Anaho	Reference	Northeast Nuku Hiva		43.91	0.48	9.99	3.81	339	275	1314	13.2	76	46	116	11	6	15	426	31	224	24
1565	Nuku Hiva	Anaho	Reference	Northeast Nuku Hiva		48.01	0.65	11.59	4.25	266	94	1254	12.53	90	87	113	8	9	16	534	30	260	23
1566	Nuku Hiva	Anaho	Reference	Northeast Nuku Hiva		46.58	0.54	12.51	3.72	314	287	1412	13.08	104	80	113	10	7	15	422	34	229	27
1567	Nuku Hiva	Anaho	Reference	Northeast Nuku Hiva		40.62	0.46	13.1	3.75	318	254	1345	12.87	72	52	116	6	7	13	441	37	212	27
1568	Nuku Hiva	Anaho	Reference	Northeast Nuku Hiva		46.2	0.52	11.82	3.78	318	347	1356	12.91	83	58	121	15	7	12	439	29	215	24
1570	Nuku Hiva	Anaho	Reference	Northeast Nuku Hiva		46.84	0.43	14.21	4.22	229	380	1280	12.76	100	54	113	8	8	16	473	34	219	25
1571	Nuku Hiva	Anaho	Reference	Northeast Nuku Hiva		46.26	0.43	12.26	3.56	373	161	1266	12.61	86	32	114	6	8	12	432	35	214	24
1572	Nuku Hiva	Anaho	Reference	Northeast Nuku Hiva		48.36	0.57	12.34	3.96	252	364	1364	13.55	112	50	116	7	8	14	440	33	225	22
1573	Nuku Hiva	Anaho	Reference	Northeast Nuku Hiva		46.08	0.52	11.31	3.6	281	274	1330	12.53	72	34	125	8	7	26	418	29	226	16
1574	Nuku Hiva	Anaho	Reference	Northeast Nuku Hiva		47.5	0.49	13.43	3.87	324	244	1412	13.46	110	69	114	7	8	16	453	31	220	20
1575	Nuku Hiva	Anaho	Reference	Northeast Nuku Hiva		45.09	0.76	10.83	3.82	256	233	1230	12.2	105	65	121	6	7	22	445	34	230	32
1576	Nuku Hiva	Anaho	Reference	Northeast Nuku Hiva		46.29	0.46	11.05	3.76	374	116	1348	13.29	109	54	127	7	7	19	432	34	248	23
1577	Nuku Hiva	Anaho	Reference	Northeast Nuku Hiva		46.9	0.77	9.97	4.32	290	234	1232	12.6	88	57	133	7	6	13	412	31	220	22
1578	Nuku Hiva	Anaho	Reference	Northeast Nuku Hiva		47.85	0.64	10.51	3.33	376	271	1406	13.15	141	68	116	9	7	12	384	36	220	19
1579	Nuku Hiva	Anaho	Reference	Northeast Nuku Hiva		44.53	0.6	9.5	3.74	288	347	1203	12.93	157	82	114	6	7	16	377	31	213	17
1580	Nuku Hiva	Anaho	Reference	Northeast Nuku Hiva		48.26	0.76	10.03	4.3	279	377	1432	13.19	99	58	125	12	8	15	398	30	221	21
1581	Nuku Hiva	Anaho	Reference	Northeast Nuku Hiva		49.7	0.55	12.08	4.28	339	171	1466	13.16	114	49	116	6	6	8	427	33	198	21
1584	Nuku Hiva	Anaho	Reference	Northeast Nuku Hiva		48.05	0.7	10.27	4.67	370	110	1321	13.3	65	82	110	5	7	18	514	40	275	24
1589	Nuku Hiva	Anaho	Reference	Northeast Nuku Hiva		49.81	0.8	10.91	3.53	351	113	1261	12.14	79	67	118	7	6	19	395	32	220	25
1590	Nuku Hiva	Anaho	Reference	Northeast Nuku Hiva		47.76	0.78	11.17	3.59	269	360	1408	12.92	111	64	120	7	6	19	421	32	238	25
1591	Nuku Hiva	Anaho	Reference	Northeast Nuku Hiva		47.75	0.74	10.94	3.23	337	225	1306	12.22	90	74	121	7	6	13	401	33	218	23
1595	Nuku Hiva	Anaho	Reference	Northeast Nuku Hiva		50.12	0.89	11.27	3.74	334	189	1268	12.94	93	76	128	8	9	22	411	34	230	36
5000	Nuku Hiva	Haatuatua	Reference	Northeast Nuku Hiva		47.32	0.43	12.08	3.97	282	271	1449	13.46	96	51	118	6	6	11	438	29	215	20
5229	Nuku Hiva	Anaho	Reference	Northeast Nuku Hiva		51.11	1.08	11.49	3.18	297	351	1402	12.11	123	113	112	6	6	34	486	27	252	21
5263	Nuku Hiva	Anaho	Reference	Northeast Nuku Hiva		47.66	0.8	11.76	3.47	374	4	1290	12.32	102	112	116	6	10	23	454	37	263	31
5264	Nuku Hiva	Anaho	Reference	Northeast Nuku Hiva		49.6	0.83	11.41	3.29	364	79	1261	12.46	109	98	108	6	6	24	439	36	256	27
5300	Nuku Hiva	Anaho	Reference	Northeast Nuku Hiva		49.59	0.63	11.32	3.67	325	145	1399	13.17	105	115	117	7	6	18	428	32	233	28
5316	Nuku Hiva	Anaho	Reference	Northeast Nuku Hiva		48.78	1.41	9.21	3.85	300	129	1321	12.43	63	128	111	6	11	23	505	32	289	31
5319	Nuku Hiva	Anaho	Reference	Northeast Nuku Hiva		47.45	0.53	11.17	3.03	373	167	1317	12.56	121	101	108	8	6	10	367	26	200	17
5322	Nuku Hiva	Anaho	Reference	Northeast Nuku Hiva		46.09	0.66	10.65	3.61	361	32	1255	12.63	115	101	104	9	6	18	468	35	266	26
5325	Nuku Hiva	Anaho	Reference	Northeast Nuku Hiva		48.21	0.73	11.38	3.08	370	439	1261	12.74	152	108	101	10	6	23	403	31	237	24
5327	Nuku Hiva	Anaho	Reference	Northeast Nuku Hiva		48.24	0.97	10.43	3.47	344	156	1185	12.23	133	101	118	6	9	29	494	37	274	31
5328	Nuku Hiva	Anaho	Reference	Northeast Nuku Hiva		50.95	0.84	11.99	3.45	364	83	1294	11.72	110	106	96	7	8	27	447	33	239	26
5329	Nuku Hiva	Anaho	Reference	Northeast Nuku Hiva		50.22	1.37	9.12	3.25	335	221	1198	14.05	104	100	107	8	6	13	441	35	251	28
5338	Nuku Hiva	Anaho	Reference	Northeast Nuku Hiva		45.03	0.67	11.11	3.43	375	30	1185	12.29	95	97	118	7	9	14	455	35	264	31
5545	Nuku Hiva	Haataivea	Reference	Northeast Nuku Hiva		50.25	0.98	10.81	2.96	304	305	1097	11.94	136	92	100	6	11	20	421	34	243	32
5550	Nuku Hiva	Haataivea	Reference	Northeast Nuku Hiva		47.56	0.89	10.25	3.5	257	303	1258	12.95	93	109	107	6	9	28	409	38	235	30
5552	Nuku Hiva	Haataivea	Reference	Northeast Nuku Hiva		52.1	1.05	9.6	3.77	377	155	1210	13.7	114	95	111	18	7	17	415	48	230	37
5553	Nuku Hiva	Haataivea	Reference	Northeast Nuku Hiva		48.57	0.98	11.4	3.69	323	134	1239	12.43	81	144	115	7	9	17	454	34	256	26
5555	Nuku Hiva	Haataivea	Reference	Northeast Nuku Hiva		44.84	0.86	9.55	3.4	319	183	1306	12.88	81	87	117	6	8	22	495	33	244	30
5564	Nuku Hiva	Haataivea	Reference	Northeast Nuku Hiva		50.19	1.09	10.67	3.8	273	124	1056	11.84	90	114	108	6	7	33	561	36	284	36
5566	Nuku Hiva	Haataivea	Reference	Northeast Nuku Hiva		49.95	0.97	10.39	3.94	312	38	1242	11.78	108	90	107	7	6	21	558	32	253	26
5568	Nuku Hiva	Haataivea	Reference	Northeast Nuku Hiva		49.08	1.06	10.34	3.61	340	383	1189	12.45	123	104	108	18	7	32	425	47	278	45
5572	Nuku Hiva	Haataivea	Reference	Northeast Nuku Hiva		47.76	0.86	9.51	3.47	278	94	1024	11.86	93	135	103	6	10	17	469	33	259	22
5758	Nuku Hiva	Haataivea	Reference	Northeast Nuku Hiva		46.66	0.75	10.09	3.88	345	166	1302	12.88	101	113	110	7	6	11	461	34	257	30
5759	Nuku Hiva	Haataivea	Reference	Northeast Nuku Hiva		48.21	0.78	11.08	3.33	363	179	1177	13.39	71	111	120	9	7	35	419	34	259	24
5760	Nuku Hiva	Haataivea	Reference	Northeast Nuku Hiva		45.47	0.87	9.88	3.94	213	206	1206	12.74	122	75	119	7	7	47	498	35	281	33
5761	Nuku Hiva	Haataivea	Reference	Northeast Nuku Hiva		48.42	0.51	9.22	4.42	284	214	1253	13.57	77	106	105	6	7	14	424	36	246	22
5762	Nuku Hiva	Haataivea	Reference	Northeast Nuku Hiva		48.41	0.93	10.24	3.84	262	185	1372	13.56	97	107	114	14	7	21	495	34	262	24
5763	Nuku Hiva	Haataivea	Reference	Northeast Nuku Hiva		49.29	1.08	9.83	3.96	272	204	2168	12.65	146	103	113	6	6	15	449	40	265	20
5764	Nuku Hiva	Haataivea	Reference	Northeast Nuku Hiva		47.48	0.69	11.43	4.18	275	227	1659	13.52	135	113	105	7	6	13	542	35	254	35
5765	Nuku Hiva	Haataivea	Reference	Northeast Nuku Hiva		46.47	0.66	10.33	4.02	333	202	1322	13.62	96	41	121	8	8	18	432	33	258	27
5766	Nuku Hiva	Haataivea	Reference	Northeast Nuku Hiva		46.46	0.82	10.11	3.73	347	41	1395	13.26	100	69	111	9	6	21	496	35	244	26
5767	Nuku Hiva	Haataivea	Reference	Northeast Nuku Hiva		51.06	1.13	10.07	3.59	311	54	1077	10.87	92	94	89	9	7	21	469	31	242	22
5768	Nuku Hiva	Haataivea	Reference	Northeast Nuku Hiva		45.12	0.61	11.15	3.5	333	126	1314	12.7	82	114	113	6	6	21	438	38	256	24
5769	Nuku Hiva	Haataivea	Reference	Northeast Nuku Hiva		47.94	0.92	10.74	3.41	316	132	1256	12.52	97	88	121	8	6	17	478	35	253	28
5770	Nuku Hiva	Haataivea	Reference	Northeast Nuku Hiva		49.09	0.81	11.21	3.53	346	152	1248	12.81	91	97	106	7	6	21	430	36	243	22
5771	Nuku Hiva	Haataivea	Reference	Northeast Nuku Hiva		51.18	0.81	11.85	3.53	328	189	1233	12.31	118	90	94	6	6	17	443	29	249	26
5772	Nuku Hiva	Haataivea	Reference	Northeast Nuku Hiva		45.88	0.72	10.81	3.6	344	95	1294	12.62	83	80	104	9	8	18	421	34	242	22
5773	Nuku Hiva	Haataivea	Reference	Northeast Nuku Hiva		49.5	0.81	10.44	3.34	427	11	1162	12.48	76	102	111	7	6	21	413	31	247	24
5774	Nuku Hiva	Haataivea	Reference	Northeast Nuku Hiva		45.09	0.84	9.94	3.75	335	135	1229	12.21	65	79	104	6	7	24	537	35	292	31
5775	Nuku Hiva	Haataivea	Reference	Northeast Nuku Hiva		45.76	0.75	8.98	4.09	314	227	1357	13.52	148	90	115	8	6	17	449	30	267	32
5777	Nuku Hiva	Haataivea	Reference	Northeast Nuku Hiva		48.06	1.24	10.22	3.88	331	76	1268	12.89	113	121	107	6	8	28	506	31	269	32
5778	Nuku Hiva	Haataivea	Reference	Northeast Nuku Hiva		48.73	0.95	9.93	3.84	319	163	1207	13.03	87	92	107	10	6	23	455	31	244	25
5779	Nuku Hiva	Haataivea	Reference	Northeast Nuku Hiva		47.61	0.75	10.9	3.78	277	250	1379	13.18	100	84	112	7	7	16	476	36	251	25
5780	Nuku Hiva	Haataivea	Reference	Northeast Nuku Hiva		50.9	0.96	11.35	3.36	384	88	1200	12.08	110	86	113	6	11	24	438	33	245	29
5782	Nuku Hiva	Haataivea	Reference	Northeast Nuku Hiva		48.5	0.65	11.07	3.88	251	289	1360	13.01	85	86	112	8	6	11	442	34	247	21
5783	Nuku Hiva	Haataivea	Reference	Northeast Nuku Hiva		44.71	0.71	10.09	3.79	378	104	1359	13.24	117	123	114	8	6	18	428	31	245	17
5785	Nuku Hiva	Haataivea	Reference	Northeast Nuku Hiva		49.38	0.78	11.14	3.55	267	346	1142	12.83	90	99	110	14	6	30	434	39	236	24
5786	Nuku Hiva	Haataivea	Reference	Northeast Nuku Hiva		47.37	0.57	10.67	3.46	321	134	1328	12.46	84	113	114	6	6	18	434	32	251	16
5787	Nuku Hiva	Haataivea	Reference	Northeast Nuku Hiva		48.32	0.78	10.89	3.46	416	25	1342	12.99	94	74	115	10	7	17	482	36	256	31
5788	Nuku Hiva	Haataivea	Reference	Northeast Nuku Hiva		46.62	0.5	11.07	4.05	338	212	1247	13.42	104	102	125	8	7	19	442	34	243	24
5791	Nuku Hiva	Haataivea	Reference	Northeast Nuku Hiva		48.41	0.8	11.16	4.21	141	555	1328	13.34	120	84	110	7	6	20	432	34	250	23
7393	Nuku Hiva	Hatiheu	Reference	Northeast Nuku Hiva		48.06	0.93	10.56	3.94	321	81	1210	11.91	93	44	110	7	6	22	501	34	272	30
7394	Nuku Hiva	Hatiheu	Reference	Northeast Nuku Hiva		45.84	0.87	10.5	3.8	358	58	1275	12.44	96	82	109	7	7	24	501	32	272	28
7395	Nuku Hiva	Hatiheu	Reference	Northeast Nuku Hiva		46.48	0.54	11	4.49	386	12	1414	13.97	103	64	120	13	6	34	492	28	271	29
7396	Nuku Hiva	Hatiheu	Reference	Northeast Nuku Hiva		46.44	0.76	10.26	3.55	326	114	1323	12.31	87	63	109	7	7	26	496	38	264	31
7397	Nuku Hiva	Hatiheu	Reference	Northeast Nuku Hiva		50.69	0.86	10.2	3.87	306	90	1297	12.39	91	85	110	7	6	27	480	32	262	28
7398	Nuku Hiva	Hatiheu	Reference	Northeast Nuku Hiva		48.8	0.71	10.33	4.43	293	127	1278	13.42	96	93	114	9	8	21	492	36	266	28
7399	Nuku Hiva	Hatiheu	Reference	Northeast Nuku Hiva		49.92	0.84	10.18	3.74	350	75	1363	12.62	103	105	107	11	10	39	475	33	263	31
7400	Nuku Hiva	Hatiheu	Reference	Northeast Nuku Hiva		48.43	0.8	10.8	3.89	309	108	1302	12.65	103	102	108	9	7	21	490	33	265	29
1524-b	Nuku Hiva	Anaho	Reference	Northeast Nuku Hiva		47.8	0.63	9.14	3.15	322	409	1317	13.31	133	98	100	4	5	15	336	31	201	19
1540-a	Nuku Hiva	Anaho	Reference	Northeast Nuku Hiva		48.99	0.83	9.52	4.37	425	266	1332	14.82	144	91	132	3	8	14	392	39	225	21
1540-b	Nuku Hiva	Anaho	Reference	Northeast Nuku Hiva		48.8	0.82	9.26	4.15	384	222	1347	13.71	132	73	103	2	7	12	380	34	218	22
5001-a	Nuku Hiva	Haatuatua	Reference	Northeast Nuku Hiva		51.76	0.87	12.69	3.35	287	371	1462	13.32	98	117	106	10	8	22	410	29	220	22
5001-b	Nuku Hiva	Haatuatua	Reference	Northeast Nuku Hiva		46.94	0.66	10.92	3.13	305	261	1382	12.78	96	99	111	7	7	20	410	32	215	21
5001-c	Nuku Hiva	Haatuatua	Reference	Northeast Nuku Hiva		47.93	0.58	11.47	3.06	322	242	1394	12.48	98	86	105	7	8	21	426	34	221	24
5001-d	Nuku Hiva	Haatuatua	Reference	Northeast Nuku Hiva		50.57	0.9	12.86	3.29	293	311	1434	13.27	99	111	121	8	9	23	427	36	210	22
5262-b	Nuku Hiva	Anaho	Reference	Northeast Nuku Hiva		51.17	1.03	11.64	3.98	307	160	1270	12.69	95	136	114	7	13	34	469	36	263	30
5262-c	Nuku Hiva	Anaho	Reference	Northeast Nuku Hiva		48.43	0.91	10.69	4.02	252	399	1313	12.85	116	117	111	10	10	34	481	35	279	32
5302-b	Nuku Hiva	Anaho	Reference	Northeast Nuku Hiva		52.01	0.91	11.09	3.3	365	124	1243	12.23	90	106	103	7	6	20	414	29	232	20
5320-a	Nuku Hiva	Anaho	Reference	Northeast Nuku Hiva		47.97	0.57	11.51	3.57	340	16	1221	11.86	87	114	101	11	6	22	460	32	262	24
5320-b	Nuku Hiva	Anaho	Reference	Northeast Nuku Hiva		50.89	0.78	12.55	3.71	287	111	1166	11.71	91	112	104	7	10	19	466	36	254	26
5321-a	Nuku Hiva	Anaho	Reference	Northeast Nuku Hiva		47.54	0.84	11.49	3.56	278	195	1221	12.02	98	105	100	6	5	20	461	37	247	24
5321-b	Nuku Hiva	Anaho	Reference	Northeast Nuku Hiva		46.35	0.73	10.68	3.44	337	177	1314	12.19	89	108	106	13	6	18	451	36	243	21
5323-a	Nuku Hiva	Anaho	Reference	Northeast Nuku Hiva		48.81	0.78	10.62	3.33	258	300	1138	12.48	156	108	103	10	6	21	418	33	247	22
5323-b	Nuku Hiva	Anaho	Reference	Northeast Nuku Hiva		49.17	0.83	10.52	3.28	289	286	1124	12.07	125	113	100	6	6	20	398	37	239	25
5328-b	Nuku Hiva	Anaho	Reference	Northeast Nuku Hiva		50.27	0.87	11.86	3.49	345	68	1250	11.58	106	98	111	9	6	19	456	36	248	25
5330-a	Nuku Hiva	Anaho	Reference	Northeast Nuku Hiva		49.65	0.86	11.26	3.57	246	404	1309	12.49	146	109	116	8	7	23	451	30	243	21
5330-b	Nuku Hiva	Anaho	Reference	Northeast Nuku Hiva		48.82	0.82	11.13	3.44	353	307	1262	12.31	134	92	98	6	10	21	434	36	229	25
5331-b	Nuku Hiva	Anaho	Reference	Northeast Nuku Hiva		50.04	0.88	11.48	3.33	343	174	1207	12.34	109	112	122	6	6	23	469	34	253	23
5336-a	Nuku Hiva	Anaho	Reference	Northeast Nuku Hiva		50.71	0.99	11.86	3.53	335	143	1309	12.04	121	111	107	14	7	26	438	33	254	24
5336-b	Nuku Hiva	Anaho	Reference	Northeast Nuku Hiva		50.97	1	12.35	3.41	343	73	1247	12.15	104	105	110	6	6	23	441	36	249	26
5547-a	Nuku Hiva	Haataivea	Reference	Northeast Nuku Hiva		44.1	0.65	11.34	3.71	316	142	1332	12.8	106	104	120	7	12	23	450	38	244	26
5547-b	Nuku Hiva	Haataivea	Reference	Northeast Nuku Hiva		48.57	0.7	11.28	3.53	314	150	1262	12.45	68	99	115	1	4	21	446	32	253	24
5548-b	Nuku Hiva	Haataivea	Reference	Northeast Nuku Hiva		49.45	0.77	10.15	3.19	284	392	1248	12.06	157	77	108	7	6	13	401	29	231	14
5551-a	Nuku Hiva	Haataivea	Reference	Northeast Nuku Hiva		48.45	0.78	10.38	3.46	342	253	1222	13.17	110	120	111	7	11	19	423	46	237	34
5554-a	Nuku Hiva	Haataivea	Reference	Northeast Nuku Hiva		47.36	0.58	11.09	3.15	350	45	1269	12.42	118	125	115	6	7	12	435	32	237	16
5570-a	Nuku Hiva	Haataivea	Reference	Northeast Nuku Hiva		55.38	1.23	11.21	3.56	305	311	1681	12.39	125	102	107	6	8	24	435	36	222	21
5570-b	Nuku Hiva	Haataivea	Reference	Northeast Nuku Hiva		55.38	1.23	11.21	3.36	305	311	1681	12.39	125	102	107	6	8	24	435	36	242	21
5570-c	Nuku Hiva	Haataivea	Reference	Northeast Nuku Hiva		46.97	0.84	10.69	3.15	372	310	1248	12.33	122	86	112	6	7	30	444	35	240	24
5791-b	Nuku Hiva	Haataivea	Reference	Northeast Nuku Hiva		46.07	0.68	10.87	3.86	293	221	1275	12.93	102	85	117	6	10	21	452	35	246	24
5197-a	Nuku Hiva	Pua	Reference	Northwest Nuku Hiva		47.4	1.29	10.77	4.36	379	41	1124	13.03	91	94	146	3	12	31	630	35	296	31
5197-b	Nuku Hiva	Pua	Reference	Northwest Nuku Hiva		46.96	1.43	11.21	3.89	340	21	1269	12.05	73	72	112	2	11	21	572	36	302	35
5197-c	Nuku Hiva	Pua	Reference	Northwest Nuku Hiva		47.43	1.2	10.68	4.04	381	29	1142	13.02	81	88	131	1	9	26	606	33	296	29
5197-d	Nuku Hiva	Pua	Reference	Northwest Nuku Hiva		47.26	1.15	10.72	4.27	364	42	1207	13.4	88	94	132	1	11	30	627	34	308	28
5197-e	Nuku Hiva	Pua	Reference	Northwest Nuku Hiva		48.07	1.4	11.47	3.93	338	30	1394	12.24	87	90	107	5	11	23	576	33	304	28
5197-f	Nuku Hiva	Pua	Reference	Northwest Nuku Hiva		49.81	1.57	10.89	4.48	389	39	1097	12.75	89	91	121	1	8	35	629	35	299	30
5197-g	Nuku Hiva	Pua	Reference	Northwest Nuku Hiva		48.07	1.45	10.61	4.17	397	36	1169	12.98	84	95	126	1	13	31	619	37	298	28
5295-b	Nuku Hiva	Pua	Reference	Northwest Nuku Hiva		47.2	1	11.45	4.28	310	309	1390	13.19	123	118	117	6	10	23	517	33	281	33
5295-c	Nuku Hiva	Pua	Reference	Northwest Nuku Hiva		45.79	0.98	10.54	4.41	364	178	1406	12.72	120	106	119	6	6	22	522	35	283	28
5295-d	Nuku Hiva	Pua	Reference	Northwest Nuku Hiva		47.31	0.88	10.37	4.27	330	157	1084	12.92	119	105	134	6	11	19	528	37	281	38
5296b	Nuku Hiva	Pua	Reference	Northwest Nuku Hiva		44.39	1.04	10.57	4.09	369	57	1342	13.95	127	90	135	1	8	15	604	35	337	34
5296c	Nuku Hiva	Pua	Reference	Northwest Nuku Hiva		46.77	1.22	10.92	3.95	353	60	1300	13.81	118	90	135	1	9	14	598	31	331	37
5296d	Nuku Hiva	Pua	Reference	Northwest Nuku Hiva		45.51	1.11	10.65	3.97	371	51	1244	13.82	136	90	127	3	10	13	602	32	329	36
5618-b	Nuku Hiva	Hakaea	Reference	Northwest Nuku Hiva		44.75	0.85	10.64	4.03	334	10	1230	13.66	109	110	122	10	8	24	595	37	330	40
5618-c	Nuku Hiva	Hakaea	Reference	Northwest Nuku Hiva		49.69	0.97	11.15	4.05	349	108	1307	13.56	113	106	121	6	9	24	575	35	324	39
5619-a	Nuku Hiva	Hakaea	Reference	Northwest Nuku Hiva		48.05	0.8	11.02	3.84	289	209	1175	12.6	92	85	117	7	8	18	601	36	313	33
5619-b	Nuku Hiva	Hakaea	Reference	Northwest Nuku Hiva		48.02	1.32	11.33	4.49	312	291	1162	12.34	108	96	124	6	9	24	589	34	294	33
5621-a	Nuku Hiva	Hakaea	Reference	Northwest Nuku Hiva		49.83	0.36	11.84	4.87	302	63	1347	14.43	99	97	132	6	7	15	523	39	334	41
5621-b	Nuku Hiva	Hakaea	Reference	Northwest Nuku Hiva		47.52	0.34	10.96	4.73	308	54	1354	14.34	98	117	121	6	8	9	519	41	325	38
5622-a	Nuku Hiva	Hakaea	Reference	Northwest Nuku Hiva		46.81	0.95	10.45	3.88	333	149	1276	13.3	108	93	115	14	11	39	584	37	310	34
5622-b	Nuku Hiva	Hakaea	Reference	Northwest Nuku Hiva		48.46	0.92	10.49	4.09	381	59	1284	13.41	117	103	106	6	7	35	582	33	326	30
5624-a	Nuku Hiva	Hakaea	Reference	Northwest Nuku Hiva		50.18	0.93	11.51	3.65	309	199	1158	12.65	84	91	113	6	6	26	574	37	312	31
5624-b	Nuku Hiva	Hakaea	Reference	Northwest Nuku Hiva		49.53	0.97	11.36	4.37	229	277	1252	13.28	112	96	118	7	10	30	595	36	304	35
5625-b	Nuku Hiva	Hakaea	Reference	Northwest Nuku Hiva		44.54	0.79	10.41	4.35	300	84	1339	13.78	85	111	114	8	9	30	566	39	323	41
5625-c	Nuku Hiva	Hakaea	Reference	Northwest Nuku Hiva		46.57	0.93	10.83	4	423	54	1394	13.4	97	91	132	6	10	17	577	38	306	32
5296	Nuku Hiva	Pua	Reference	Northwest Nuku Hiva		46.37	1.1	10.82	4.13	349	105	1301	14.06	115	64	131	3	12	15	627	35	339	37
5620	Nuku Hiva	Hakaea	Reference	Northwest Nuku Hiva		46.25	0.41	10.84	3.55	324	335	1255	13.44	184	102	118	4	10	19	449	36	260	27
5623	Nuku Hiva	Hakaea	Reference	Northwest Nuku Hiva		47.24	1.15	10.73	3.84	326	183	1185	13.15	110	95	128	5	11	37	553	40	312	33
5340	Nuku Hiva	Taipivai	Reference	Taiohae		54.79	2.94	6.05	2.04	201	25	2714	12.79	4	39	105	10	14	103	878	34	457	80
5341	Nuku Hiva	Taipivai	Reference	Taiohae		49.91	2.59	7.77	3.03	318	86	3028	12.95	110	51	94	8	15	85	920	38	348	62
6416	Nuku Hiva	Taiohae	Reference	Taiohae		51.95	2.84	6.85	2.59	264	55	1375	12.52	50	35	112	14	12	79	784	37	403	68
6418	Nuku Hiva	Taiohae	Reference	Taiohae		49.45	2.2	7.68	3.15	260	62	978	12.99	39	37	106	8	14	61	864	38	379	74
6419	Nuku Hiva	Taiohae	Reference	Taiohae		52.55	2.01	8.41	3.06	212	32	1024	11.66	29	47	100	7	8	58	900	39	334	60
6420	Nuku Hiva	Taiohae	Reference	Taiohae		55.74	2.01	6.15	4.16	459	4	1145	13	25	35	115	0	20	86	830	33	351	68
6421	Nuku Hiva	Taiohae	Reference	Taiohae		54.41	3.12	6.39	2.27	220	3	1328	12.91	6	36	98	13	13	89	852	38	411	86
6422	Nuku Hiva	Taiohae	Reference	Taiohae		47.46	1.45	9.06	2.97	317	224	1520	12.26	82	59	98	10	12	46	710	33	291	45
6428	Nuku Hiva	Taiohae	Reference	Taiohae		50.2	2.12	7.14	4.14	397	35	2020	13.84	55	49	108	6	8	66	644	40	326	48
6429	Nuku Hiva	Taiohae	Reference	Taiohae		54.98	3	6.8	2.46	207	150	1286	13.19	137	39	90	0	14	104	838	32	385	66
5305-a	Nuku Hiva	Taipivai	Reference	Taiohae		54.42	2.46	8.12	3.06	321	125	1435	12.18	77	41	91	13	11	73	854	27	343	67
5305-b	Nuku Hiva	Taipivai	Reference	Taiohae		54.95	2.4	8.28	2.97	244	142	1410	12.06	84	49	92	9	15	71	856	36	355	65
5305-c	Nuku Hiva	Taipivai	Reference	Taiohae		52.79	2.18	8.2	3.43	311	205	1583	12.09	77	56	97	17	12	62	823	35	336	61
5340-a	Nuku Hiva	Taipivai	Reference	Taiohae		53.04	2.5	5.88	2.33	312	41	1004	12.78	24	33	106	6	20	109	898	38	476	87
Taiohae 1	Nuku Hiva	Taiohae	Reference	Taiohae		49.83	2.21	7.36	3.52	305	183	2262	13.59	352	59	133	5	9	46	746	34	354	50
Taiohae 2	Nuku Hiva	Taiohae	Reference	Taiohae		56.52	1.78	7.24	3.87	252	183	2207	11.84	204	42	153	17	25	122	697	38	383	67
Taiohae 3	Nuku Hiva	Taiohae	Reference	Taiohae		52.79	2.81	6.43	3.43	401	292	3435	15.28	127	47	106	7	14	57	698	38	360	60
Taiohae 4	Nuku Hiva	Taiohae	Reference	Taiohae		49.06	2.02	6.99	3.35	378	126	2496	14.45	162	56	127	15	10	53	720	37	339	52
Taiohae 5	Nuku Hiva	Taiohae	Reference	Taiohae		49.91	1.88	7.4	3.33	263	138	1506	12.64	94	47	103	5	11	70	772	36	350	64
Taiohae 6	Nuku Hiva	Taiohae	Reference	Taiohae		55.15	2.34	7.99	3.47	364	225	1780	14.36	107	37	122	7	11	54	740	36	313	46
Taiohae 7	Nuku Hiva	Taiohae	Reference	Taiohae		50.28	1.99	7.4	3.1	385	345	3561	15.3	118	49	170	12	13	43	728	34	348	44
6430	Nuku Hiva	Taiohae	Reference	Taiohae		53.17	1.61	8.5	3.56	356	113	2246	13.55	423	45	117	11	10	53	868	36	360	50
6431	Nuku Hiva	Taiohae	Reference	Taiohae		49.92	1.6	6.35	3.55	286	34	3872	13.92	185	52	133	8	14	51	856	33	370	46
